# Supplementary material for: A novel SlSTOP1–SlHAK5–cytosolic pH feedback loop drives dual adaptation to proton and aluminum toxicity in tomato
Source: Hortic Res. 2025 Sep 15;12(12):uhaf241. doi: 10.1093/hr/uhaf241 (PMC12701571; doi:10.1093/hr/uhaf241)
Supplement: Web_Material_uhaf241 [file web_material_uhaf241.zip › Supplementary Tables.xlsx]

## Sheet: Table S1
Table S1. List of up-regulated genes in response to Al stress in AC root apex.
#ID	gene_name	ACAl-1_FPKM	ACAl-2_FPKM	ACAl-3_FPKM	Average	ACCK-1_FPKM	ACCK-2_FPKM	ACCK-3_FPKM	Average	FDR	log2FC	regulated	COG_class	COG_class_annotation	GO_annotation	KEGG_annotation	KEGG_pathway_annotation	KOG_class	KOG_class_annotation	Pfam_annotation	Swiss_Prot_annotation	eggNOG_class	eggNOG_class_annotation	NR_annotation	GO_second_level_annotation
NewGene_1018	--	4.89166	5.13584	4.69424	4.90725	1.49023	2.63744	1.95529	2.02765	0.00193481	1.24222	up	--	--	--	--	--	--	--	--	--	S	Function unknown	hypothetical protein EJD97_013089 [Solanum chilense]	--
NewGene_1868	--	0.645775	0.891533	1.01317	0.850158	0.091058	0.365594	0.277535	0.244729	0.00830737	1.75152	up	--	--	Molecular Function: nucleic acid binding (GO:0003676);; Molecular Function: zinc ion binding (GO:0008270);;	K23280|1.68e-30|sly:101257103|K23280 rhamnogalacturonan I rhamnosyltransferase [EC:2.4.1.351] | (RefSeq) uncharacterized protein LOC101257103 isoform X1	--	--	--	Retrotransposon gag protein	--	L	Replication, recombination and repair	uncharacterized protein LOC104645417 [Solanum lycopersicum]	molecular function: binding (GO:0005488)
NewGene_2174	--	2.78852	1.26263	3.1069	2.38602	0	0	0	0	1.70444e-09	8.56308	up	--	--	--	--	--	--	--	--	--	--	--	--	--
NewGene_2579	--	22.9354	20.1846	24.7929	22.6376	4.05365	5.93847	4.71603	4.90271	1.47204e-29	2.17583	up	--	--	--	--	--	--	--	--	--	--	--	--	--
NewGene_3516	--	2.78668	2.86878	2.86323	2.83956	0.519093	0.258337	0.422231	0.399887	4.81072e-11	2.34632	up	--	--	--	--	--	--	--	--	--	--	--	--	--
NewGene_3687	--	1.67167	2.17969	1.09027	1.64721	0	0.106038	0	0.035346	0.00420127	5.48408	up	--	--	--	--	--	--	--	GAG-pre-integrase domain	--	L	Replication, recombination and repair	PREDICTED: uncharacterized protein LOC107062066 [Solanum tuberosum]	--
NewGene_3820	--	3.08911	3.63406	3.57453	3.43257	0.938795	0.955002	0.910902	0.9349	1.15729e-08	1.79768	up	--	--	--	--	--	--	--	--	--	--	--	--	--
NewGene_593	--	13.0889	12.9881	11.3101	12.4624	1.8685	3.30364	2.08356	2.41857	1.1882e-32	2.63444	up	--	--	--	--	--	--	--	--	--	L	Replication, recombination and repair	uncharacterized protein LOC104645377, partial [Solanum lycopersicum]	--
NewGene_666	--	2.82931	3.08579	2.91677	2.94396	1.09824	0.52667	1.45449	1.02647	0.00028765	1.47446	up	--	--	--	--	--	--	--	--	--	--	--	--	--
NewGene_729	--	0.770951	1.15371	0.938534	0.954397	0.070879	0.142928	0	0.071269	8.69993e-05	3.43937	up	--	--	Molecular Function: protein binding (GO:0005515);;	--	--	--	--	F-box domain	F-box protein At5g07610 OS=Arabidopsis thaliana OX=3702 GN=At5g07610 PE=2 SV=1	S	Function unknown	F-box protein At5g07610-like [Solanum lycopersicum]	molecular function: binding (GO:0005488)
NewGene_847	--	7.67044	8.09641	4.13115	6.63266	0	0.065078	0	0.0216927	4.21744e-17	7.97896	up	--	--	--	--	--	--	--	--	--	--	--	--	--
Solyc00g206460.1.ITAG2.4	Solyc00g206460.1	6.36996	5.94994	5.99637	6.10542	2.55709	2.41166	3.91304	2.9606	0.00258881	1.01737	up	--	--	--	K00020|5.30e-25|mtr:MTR_8g088900|K00020 3-hydroxyisobutyrate dehydrogenase [EC:1.1.1.31] | (RefSeq) 6-phosphogluconate dehydrogenase-like protein	Valine, leucine and isoleucine degradation (ko00280)	--	--	Phosphate-induced protein 1 conserved region	Protein PHOSPHATE-INDUCED 1 OS=Nicotiana tabacum OX=4097 GN=PHI-1 PE=2 SV=1	L	Replication, recombination and repair	protein EXORDIUM-like, partial [Solanum pennellii]	--
Solyc00g233480.1.ITAG2.4	Solyc00g233480.1	13.8399	14.7544	16.1649	14.9197	6.0438	6.66964	7.5298	6.74775	9.93815e-07	1.11132	up	--	--	Molecular Function: ATP binding (GO:0005524);; Molecular Function: ATPase activity (GO:0016887);;	K05681|2.69e-08|apro:F751_4082|K05681 ATP-binding cassette, subfamily G (WHITE), member 2 | (RefSeq) ATP-binding cassette sub-family G member 2	ABC transporters (ko02010)	[Q]	Secondary metabolites biosynthesis, transport and catabolism	ABC transporter	ABC transporter G family member 11 OS=Arabidopsis thaliana OX=3702 GN=ABCG11 PE=1 SV=1	V	Defense mechanisms	hypothetical protein EJD97_020472 [Solanum chilense]	molecular function: binding (GO:0005488);; molecular function: catalytic activity (GO:0003824)
Solyc01g005420.2.ITAG2.4	Solyc01g005420.2	4.74623	7.60174	5.23344	5.86047	0.178403	0.188523	0.353895	0.240274	4.41112e-15	4.38596	up	--	--	--	--	--	--	--	C2 domain	--	S	Function unknown	hypothetical protein EJD97_007732 [Solanum chilense]	--
Solyc01g006320.2.ITAG2.4	Solyc01g006320.2	6.09298	5.10087	4.59853	5.26413	2.10078	1.02519	2.47474	1.8669	0.00179497	1.45366	up	--	--	Cellular Component: integral component of membrane (GO:0016021);;	--	--	--	--	--	Protein NDR1 OS=Arabidopsis thaliana OX=3702 GN=NDR1 PE=1 SV=1	--	--	protein NDR1-like [Solanum lycopersicum]	cellular component: cellular anatomical entity (GO:0110165)
Solyc01g006910.2.ITAG2.4	Solyc01g006910.2	15.8031	15.3391	14.1741	15.1054	8.0301	4.08294	7.73284	6.61529	0.000179257	1.1572	up	--	--	Cellular Component: integral component of membrane (GO:0016021);;	K19039|9.20e-18|bna:106351740|K19039 E3 ubiquitin-protein ligase ATL7/58/59 [EC:2.3.2.27] | (RefSeq) RING-H2 finger protein ATL7-like	--	[O]	Posttranslational modification, protein turnover, chaperones	Ring finger domain	RING-H2 finger protein ATL70 OS=Arabidopsis thaliana OX=3702 GN=ATL70 PE=2 SV=1	O	Posttranslational modification, protein turnover, chaperones	RING-H2 finger protein ATL70-like [Solanum lycopersicum]	cellular component: cellular anatomical entity (GO:0110165)
Solyc01g007110.2.ITAG2.4	Solyc01g007110.2	84.3659	94.8691	75.6449	84.96	35.004	43.0863	44.9107	41.0003	1.30116e-13	1.02312	up	--	--	--	K03283|2.53e-54|cann:107854185|K03283 heat shock 70kDa protein 1/2/6/8 | (RefSeq) heat shock cognate 70 kDa protein 2-like	Spliceosome (ko03040);; Protein processing in endoplasmic reticulum (ko04141);; Endocytosis (ko04144)	--	--	Lecithin retinol acyltransferase	Protein LEAD-SENSITIVE 1 OS=Arabidopsis thaliana OX=3702 GN=PSE1 PE=2 SV=1	S	Function unknown	uncharacterized protein LOC101262646 [Solanum lycopersicum]	--
Solyc01g008420.2.ITAG2.4	Solyc01g008420.2	16.8005	13.3578	12.8572	14.3385	0.700105	1.90325	0.868744	1.15737	5.74986e-35	3.59786	up	[V]	Defense mechanisms	Molecular Function: antiporter activity (GO:0015297);; Cellular Component: integral component of membrane (GO:0016021);; Molecular Function: xenobiotic transmembrane transporter activity (GO:0042910);;	K20456|2.17e-98|smo:SELMODRAFT_417928|K20456 oxysterol-binding protein 1 | (RefSeq) hypothetical protein	--	[R]	General function prediction only	MatE	Protein DETOXIFICATION 42 OS=Arabidopsis thaliana OX=3702 GN=DTX42 PE=2 SV=2	V	Defense mechanisms	protein DETOXIFICATION 42-like [Solanum lycopersicum]	biological process: cellular process (GO:0009987);; biological process: localization (GO:0051179);; molecular function: transporter activity (GO:0005215);; cellular component: cellular anatomical entity (GO:0110165)
Solyc01g008620.2.ITAG2.4	Solyc01g008620.2	4.63844	3.0812	2.41758	3.37907	0.05928	0.279581	0.146464	0.161775	8.36758e-15	4.26467	up	--	--	Molecular Function: hydrolase activity, hydrolyzing O-glycosyl compounds (GO:0004553);; Biological Process: carbohydrate metabolic process (GO:0005975);;	K19891|1.09e-64|csat:104789925|K19891 glucan endo-1,3-beta-glucosidase 1/2/3 [EC:3.2.1.39] | (RefSeq) glucan endo-1,3-beta-glucosidase 3-like	Starch and sucrose metabolism (ko00500)	--	--	Glycosyl hydrolases family 17	Glucan endo-1,3-beta-glucosidase A OS=Solanum lycopersicum OX=4081 PE=1 SV=1	G	Carbohydrate transport and metabolism	glucan endo-1,3-beta-glucosidase A precursor [Solanum lycopersicum]	molecular function: catalytic activity (GO:0003824);; biological process: metabolic process (GO:0008152)
Solyc01g009750.2.ITAG2.4	Solyc01g009750.2	243.364	267.324	216.229	242.306	62.7743	95.7052	86.7004	81.7266	1.0971e-22	1.54146	up	--	--	--	--	--	--	--	--	--	--	--	cysteine-rich and transmembrane domain-containing protein WIH2 [Solanum lycopersicum]	--
Solyc01g009810.2.ITAG2.4	Solyc01g009810.2	4.00726	3.89459	2.27694	3.39293	0	0.218727	0.949954	0.38956	0.000313351	3.09553	up	--	--	Molecular Function: protein binding (GO:0005515);;	K13416|1.25e-39|nto:104105422|K13416 brassinosteroid insensitive 1-associated receptor kinase 1 [EC:2.7.10.1 2.7.11.1] | (RefSeq) BRASSINOSTEROID INSENSITIVE 1-associated receptor kinase 1-like	MAPK signaling pathway - plant (ko04016);; Plant hormone signal transduction (ko04075);; Plant-pathogen interaction (ko04626)	--	--	Leucine rich repeat N-terminal domain	Leucine-rich repeat protein 1 OS=Capsicum annuum OX=4072 GN=LRR1 PE=1 SV=2	T	Signal transduction mechanisms	leucine-rich repeat protein 1-like [Solanum lycopersicum]	molecular function: binding (GO:0005488)
Solyc01g010180.2.ITAG2.4	Solyc01g010180.2	24.8273	25.5598	25.8529	25.4133	3.85962	4.31727	5.14566	4.44085	1.2927e-35	2.47805	up	--	--	--	--	--	--	--	--	--	--	--	uncharacterized protein LOC101260464 [Solanum lycopersicum]	--
Solyc01g010420.2.ITAG2.4	Solyc01g010420.2	9.79975	6.95149	7.18595	7.97906	1.7231	1.1704	0.651125	1.18154	3.15208e-11	2.70622	up	--	--	--	--	--	--	--	Domain of unknown function (DUF569)	--	S	Function unknown	uncharacterized protein LOC104648381 [Solanum lycopersicum]	--
Solyc01g057910.2.ITAG2.4	Solyc01g057910.2	2.84194	1.06406	1.91481	1.94027	0.581101	0.666018	0.323081	0.5234	0.00743882	1.81651	up	--	--	Molecular Function: DNA binding (GO:0003677);;	K09422|1.60e-217|sly:101246560|K09422 transcription factor MYB, plant | (RefSeq) transcription factor MYB78-like	--	[K]	Transcription	Myb-like DNA-binding domain	Transcription factor MYB78 OS=Arabidopsis thaliana OX=3702 GN=MYB78 PE=1 SV=1	K	Transcription	transcription factor MYB78-like [Solanum lycopersicum]	molecular function: binding (GO:0005488)
Solyc01g066940.2.ITAG2.4	Solyc01g066940.2	49.9636	51.1742	51.173	50.7703	17.2149	17.8925	15.7105	16.9393	2.103e-30	1.55179	up	--	--	Cellular Component: integral component of membrane (GO:0016021);; Biological Process: vesicle-mediated transport (GO:0016192);;	K08511|7.43e-156|sly:101252023|K08511 vesicle-associated membrane protein 72 | (RefSeq) vesicle-associated membrane protein 724	--	[U]	Intracellular trafficking, secretion, and vesicular transport	Synaptobrevin	Vesicle-associated membrane protein 724 OS=Arabidopsis thaliana OX=3702 GN=VAMP724 PE=2 SV=2	U	Intracellular trafficking, secretion, and vesicular transport	vesicle-associated membrane protein 724 [Solanum lycopersicum]	cellular component: cellular anatomical entity (GO:0110165);; biological process: cellular process (GO:0009987);; biological process: localization (GO:0051179)
Solyc01g067020.2.ITAG2.4	Solyc01g067020.2	1.66648	1.90545	1.33181	1.63458	0.347459	0.241473	0.392114	0.327015	7.27794e-08	2.27756	up	[O]	Posttranslational modification, protein turnover, chaperones	Molecular Function: protein kinase activity (GO:0004672);; Molecular Function: ATP binding (GO:0005524);; Cellular Component: integral component of membrane (GO:0016021);;	K20718|2.84e-41|zju:107420054|K20718 LRR receptor-like serine/threonine-protein kinase ERECTA [EC:2.7.11.1] | (RefSeq) LRR receptor-like serine/threonine-protein kinase ERECTA	MAPK signaling pathway - plant (ko04016)	--	--	Protein kinase domain	Probable inactive receptor kinase At1g48480 OS=Arabidopsis thaliana OX=3702 GN=RKL1 PE=1 SV=1	P	Inorganic ion transport and metabolism	atypical receptor-like kinase 1 precursor [Solanum lycopersicum]	biological process: metabolic process (GO:0008152);; biological process: cellular process (GO:0009987);; molecular function: catalytic activity (GO:0003824);; molecular function: binding (GO:0005488);; cellular component: cellular anatomical entity (GO:0110165)
Solyc01g067300.2.ITAG2.4	Solyc01g067300.2	7.02444	13.3283	7.83164	9.39478	1.95382	2.62311	2.44428	2.3404	2.6822e-08	1.96721	up	--	--	Cellular Component: plasma membrane (GO:0005886);; Cellular Component: integral component of membrane (GO:0016021);;	--	--	--	--	Domain of unknown function (DUF588)	CASP-like protein IN26 (Fragment) OS=Ipomoea nil OX=35883 GN=IN26 PE=2 SV=2	S	Function unknown	CASP-like protein 1 [Solanum lycopersicum]	cellular component: cellular anatomical entity (GO:0110165)
Solyc01g068520.1.ITAG2.4	Solyc01g068520.1	9.26725	12.0808	6.77208	9.37337	0	0.094575	0.418953	0.171176	1.4377e-09	5.42458	up	--	--	--	--	--	--	--	--	--	--	--	PREDICTED: Golgi reassembly-stacking protein 2-like [Solanum tuberosum]	--
Solyc01g079670.2.ITAG2.4	Solyc01g079670.2	4.66666	7.66927	3.32683	5.22092	1.87573	1.60273	0.81238	1.43028	0.00171206	1.79907	up	--	--	--	--	--	--	--	Cotton fibre expressed protein	--	S	Function unknown	uncharacterized protein LOC101244226 [Solanum lycopersicum]	--
Solyc01g080010.2.ITAG2.4	Solyc01g080010.2	261.974	253.981	230.653	248.869	40.2425	60.4063	56.7996	52.4828	2.26306e-57	2.22027	up	--	--	Molecular Function: aspartic-type endopeptidase activity (GO:0004190);;	K22683|1.28e-20|cit:102620377|K22683 aspartyl protease family protein [EC:3.4.23.-] | (RefSeq) aspartyl protease family protein 2	--	[O]	Posttranslational modification, protein turnover, chaperones	Xylanase inhibitor C-terminal	Probable aspartic proteinase GIP2 OS=Nicotiana benthamiana OX=4100 GN=GIP2 PE=1 SV=1	O	Posttranslational modification, protein turnover, chaperones	xyloglucan-specific fungal endoglucanase inhibitor protein precursor [Solanum lycopersicum]	biological process: metabolic process (GO:0008152);; molecular function: catalytic activity (GO:0003824)
Solyc01g080790.2.ITAG2.4	Solyc01g080790.2	8.07312	7.2853	8.66867	8.00903	3.21629	3.69984	2.89501	3.27038	1.27142e-05	1.25752	up	--	--	--	--	--	--	--	Peptidase of plants and bacteria	Basic secretory protease (Fragments) OS=Boswellia serrata OX=613112 PE=1 SV=1	S	Function unknown	uncharacterized protein LOC101249206 [Solanum lycopersicum]	--
Solyc01g086660.2.ITAG2.4	Solyc01g086660.2	63.8046	56.9085	53.9498	58.221	1.97788	6.96965	2.97182	3.97312	2.35922e-28	3.82304	up	--	--	--	--	--	--	--	--	--	--	--	hypothetical protein EJD97_025777, partial [Solanum chilense]	--
Solyc01g087150.2.ITAG2.4	Solyc01g087150.2	268.762	287.763	204.443	253.656	5.78369	16.8053	5.96724	9.51876	1.26335e-14	4.70428	up	[V]	Defense mechanisms	Molecular Function: antiporter activity (GO:0015297);; Cellular Component: integral component of membrane (GO:0016021);; Molecular Function: xenobiotic transmembrane transporter activity (GO:0042910);;	K20456|2.64e-95|smo:SELMODRAFT_417928|K20456 oxysterol-binding protein 1 | (RefSeq) hypothetical protein	--	[R]	General function prediction only	MatE	Protein DETOXIFICATION 42 OS=Arabidopsis thaliana OX=3702 GN=DTX42 PE=2 SV=2	V	Defense mechanisms	protein DETOXIFICATION 43 [Solanum lycopersicum]	biological process: cellular process (GO:0009987);; biological process: localization (GO:0051179);; molecular function: transporter activity (GO:0005215);; cellular component: cellular anatomical entity (GO:0110165)
Solyc01g087820.2.ITAG2.4	Solyc01g087820.2	2.11397	2.36956	3.01969	2.50107	1.2449	1.1021	0.877554	1.07485	0.00016743	1.18321	up	[O]	Posttranslational modification, protein turnover, chaperones	Molecular Function: serine-type endopeptidase activity (GO:0004252);;	K15333|8.62e-88|nsy:104224633|K15333 tRNA guanosine-2'-O-methyltransferase [EC:2.1.1.34] | (RefSeq) uncharacterized protein LOC104224633	--	--	--	Subtilase family	Subtilisin-like protease SBT3 OS=Solanum lycopersicum OX=4081 GN=sbt3 PE=1 SV=1	O	Posttranslational modification, protein turnover, chaperones	subtilisin-like protease 4B [Solanum lycopersicum]	biological process: metabolic process (GO:0008152);; molecular function: catalytic activity (GO:0003824)
Solyc01g089890.2.ITAG2.4	Solyc01g089890.2	5.18541	2.17299	2.11923	3.15921	0.287794	0.558267	0.360277	0.402113	1.99716e-05	2.87059	up	--	--	Cellular Component: integral component of membrane (GO:0016021);;	K20359|4.03e-85|nau:109240683|K20359 PRA1 family protein 1 | (RefSeq) uncharacterized protein LOC109240683	--	--	--	PRA1 family protein	--	P	Inorganic ion transport and metabolism	hypothetical protein EJD97_015307 [Solanum chilense]	cellular component: cellular anatomical entity (GO:0110165)
Solyc01g091030.2.ITAG2.4	Solyc01g091030.2	6.70679	7.67189	6.40677	6.92848	1.16778	1.31477	1.56714	1.3499	1.19782e-09	2.29974	up	--	--	Biological Process: response to auxin (GO:0009733);;	K14488|7.11e-119|sly:101247368|K14488 SAUR family protein | (RefSeq) auxin-induced protein 10A5	Plant hormone signal transduction (ko04075)	--	--	Auxin responsive protein	Auxin-responsive protein SAUR36 OS=Arabidopsis thaliana OX=3702 GN=SAUR36 PE=2 SV=1	S	Function unknown	auxin-induced protein 10A5 [Solanum lycopersicum]	biological process: response to stimulus (GO:0050896)
Solyc01g091250.2.ITAG2.4	Solyc01g091250.2	30.3449	26.4147	23.6029	26.7875	1.95815	1.2589	1.50922	1.57542	2.07207e-64	4.04003	up	--	--	--	--	--	--	--	Protein of unknown function (DUF1442)	--	S	Function unknown	uncharacterized protein LOC104649008 [Solanum lycopersicum]	--
Solyc01g091590.2.ITAG2.4	Solyc01g091590.2	2.83007	1.59327	3.10783	2.51039	0.172612	0.770876	0.607349	0.516946	0.00218131	2.2305	up	--	--	--	K03110|5.42e-18|cmax:111479767|K03110 fused signal recognition particle receptor | (RefSeq) cell division protein FtsY homolog, chloroplastic-like isoform X1	Protein export (ko03060)	--	--	C2 domain	BON1-associated protein 2 OS=Arabidopsis thaliana OX=3702 GN=BAP2 PE=1 SV=1	S	Function unknown	BON1-associated protein 2 [Solanum lycopersicum]	--
Solyc01g094700.2.ITAG2.4	Solyc01g094700.2	27.9814	31.613	14.3018	24.6321	1.17667	1.47584	0.878602	1.17704	5.46667e-55	4.3465	up	--	--	Cellular Component: integral component of membrane (GO:0016021);; Molecular Function: transferase activity, transferring acyl groups (GO:0016746);;	K13508|0.0|sly:101254424|K13508 glycerol-3-phosphate acyltransferase [EC:2.3.1.15 2.3.1.198] | (RefSeq) glycerol-3-phosphate 2-O-acyltransferase 4	Glycerolipid metabolism (ko00561);; Glycerophospholipid metabolism (ko00564)	--	--	haloacid dehalogenase-like hydrolase	Glycerol-3-phosphate 2-O-acyltransferase 4 OS=Arabidopsis thaliana OX=3702 GN=GPAT4 PE=1 SV=1	I	Lipid transport and metabolism	glycerol-3-phosphate 2-O-acyltransferase 4 [Solanum lycopersicum]	cellular component: cellular anatomical entity (GO:0110165);; molecular function: catalytic activity (GO:0003824)
Solyc01g094970.2.ITAG2.4	Solyc01g094970.2	1.71065	2.77799	0.888396	1.79235	0.223193	0.386091	0.38936	0.332881	9.74391e-05	2.36811	up	[G]	Carbohydrate transport and metabolism	Molecular Function: polygalacturonase activity (GO:0004650);; Cellular Component: extracellular region (GO:0005576);; Biological Process: carbohydrate metabolic process (GO:0005975);; Biological Process: cell wall organization (GO:0071555);;	K01184|5.85e-32|adu:107459638|K01184 polygalacturonase [EC:3.2.1.15] | (RefSeq) probable polygalacturonase At3g15720	Pentose and glucuronate interconversions (ko00040)	--	--	Glycosyl hydrolases family 28	Probable polygalacturonase OS=Vitis vinifera OX=29760 GN=GSVIVT00026920001 PE=1 SV=1	G	Carbohydrate transport and metabolism	probable polygalacturonase [Solanum lycopersicum]	molecular function: catalytic activity (GO:0003824);; cellular component: cellular anatomical entity (GO:0110165);; biological process: metabolic process (GO:0008152);; biological process: cellular process (GO:0009987)
Solyc01g094990.2.ITAG2.4	Solyc01g094990.2	6.13765	5.20958	4.0415	5.12958	1.71785	1.21804	1.72175	1.55255	3.74342e-09	1.68787	up	--	--	Molecular Function: acetylglucosaminyltransferase activity (GO:0008375);; Cellular Component: integral component of membrane (GO:0016021);;	K14780|1.04e-92|dcr:108220614|K14780 ATP-dependent RNA helicase DHX37/DHR1 [EC:3.6.4.13] | (RefSeq) ATP-dependent RNA helicase DEAH13-like isoform X1	--	[G]	Carbohydrate transport and metabolism	Protein of unknown function, DUF604	--	G	Carbohydrate transport and metabolism	uncharacterized protein LOC101264770 [Solanum lycopersicum]	molecular function: catalytic activity (GO:0003824);; cellular component: cellular anatomical entity (GO:0110165)
Solyc01g095620.2.ITAG2.4	Solyc01g095620.2	30.3473	34.1816	24.0315	29.5202	13.5478	12.7438	10.5599	12.2838	7.17526e-12	1.22967	up	--	--	Molecular Function: UDP-glycosyltransferase activity (GO:0008194);; Cellular Component: intracellular membrane-bounded organelle (GO:0043231);;	K08237|0.0|sly:101244237|K08237 hydroquinone glucosyltransferase [EC:2.4.1.218] | (RefSeq) hydroquinone glucosyltransferase	--	[GC]	Carbohydrate transport and metabolism;; Energy production and conversion	UDP-glucoronosyl and UDP-glucosyl transferase	Hydroquinone glucosyltransferase OS=Rauvolfia serpentina OX=4060 GN=AS PE=1 SV=1	--	--	hydroquinone glucosyltransferase [Solanum lycopersicum]	molecular function: catalytic activity (GO:0003824);; cellular component: intracellular (GO:0005622);; cellular component: cellular anatomical entity (GO:0110165)
Solyc01g095750.2.ITAG2.4	Solyc01g095750.2	13.7453	16.6762	9.64788	13.3564	0.573927	0.861931	0.394377	0.610078	9.41074e-59	4.40103	up	[I]	Lipid transport and metabolism	Molecular Function: catalytic activity (GO:0003824);;	K01897|0.0|sly:101246288|K01897 long-chain acyl-CoA synthetase [EC:6.2.1.3] | (RefSeq) long chain acyl-CoA synthetase 4-like	Fatty acid biosynthesis (ko00061);; Fatty acid degradation (ko00071);; Fatty acid metabolism (ko01212);; Peroxisome (ko04146)	[I]	Lipid transport and metabolism	AMP-binding enzyme	Long chain acyl-CoA synthetase 4 OS=Arabidopsis thaliana OX=3702 GN=LACS4 PE=2 SV=1	I	Lipid transport and metabolism	long chain acyl-CoA synthetase 4-like [Solanum lycopersicum]	molecular function: catalytic activity (GO:0003824)
Solyc01g095770.2.ITAG2.4	Solyc01g095770.2	8.85643	8.18362	8.90043	8.64683	1.56374	2.56533	2.73147	2.28685	1.72253e-19	1.88946	up	--	--	Molecular Function: ion channel activity (GO:0005216);; Cellular Component: integral component of membrane (GO:0016021);;	K05391|0.0|cann:107839320|K05391 cyclic nucleotide gated channel, plant | (RefSeq) cyclic nucleotide-gated ion channel 1-like	Plant-pathogen interaction (ko04626)	[PT]	Inorganic ion transport and metabolism;; Signal transduction mechanisms	Ion transport protein	Cyclic nucleotide-gated ion channel 1 OS=Arabidopsis thaliana OX=3702 GN=CNGC1 PE=1 SV=1	--	--	hypothetical protein EJD97_012638 [Solanum chilense]	biological process: cellular process (GO:0009987);; biological process: localization (GO:0051179);; molecular function: transporter activity (GO:0005215);; cellular component: cellular anatomical entity (GO:0110165)
Solyc01g096420.2.ITAG2.4	Solyc01g096420.2	105.238	91.129	79.2287	91.8653	28.1505	27.7351	32.3369	29.4075	1.73186e-28	1.61531	up	[C]	Energy production and conversion	Molecular Function: oxidoreductase activity (GO:0016491);;	K19784|4.06e-137|sly:101265773|K19784 chromate reductase, NAD(P)H dehydrogenase (quinone) | (RefSeq) NAD(P)H:quinone oxidoreductase	--	[R]	General function prediction only	NADPH-dependent FMN reductase	NAD(P)H:quinone oxidoreductase OS=Solanum tuberosum OX=4113 PE=2 SV=1	S	Function unknown	NAD(P)H:quinone oxidoreductase [Solanum lycopersicum]	molecular function: catalytic activity (GO:0003824)
Solyc01g096510.2.ITAG2.4	Solyc01g096510.2	5.19071	2.86687	2.56943	3.54233	0	0.664827	0.08425	0.249692	2.17971e-05	3.76584	up	--	--	Biological Process: positive regulation of DNA-binding transcription factor activity (GO:0051091);;	--	--	--	--	VQ motif	Sigma factor binding protein 1, chloroplastic OS=Arabidopsis thaliana OX=3702 GN=SIB1 PE=1 SV=1	S	Function unknown	sigma factor binding protein 1, chloroplastic [Solanum lycopersicum]	biological process: biological regulation (GO:0065007)
Solyc01g096730.2.ITAG2.4	Solyc01g096730.2	10.9167	11.7337	11.556	11.4021	2.8447	3.41813	3.48631	3.24972	2.41604e-25	1.77832	up	[G]	Carbohydrate transport and metabolism	Cellular Component: integral component of membrane (GO:0016021);; Molecular Function: transmembrane transporter activity (GO:0022857);;	K12818|5.30e-103|smo:SELMODRAFT_429199|K12818 ATP-dependent RNA helicase DHX8/PRP22 [EC:3.6.4.13] | (RefSeq) hypothetical protein	Spliceosome (ko03040)	[R]	General function prediction only	Major Facilitator Superfamily	Protein ZINC INDUCED FACILITATOR-LIKE 1 OS=Arabidopsis thaliana OX=3702 GN=ZIFL1 PE=2 SV=1	S	Function unknown	protein ZINC INDUCED FACILITATOR-LIKE 1 [Solanum lycopersicum]	cellular component: cellular anatomical entity (GO:0110165);; molecular function: transporter activity (GO:0005215)
Solyc01g097470.2.ITAG2.4	Solyc01g097470.2	5.61243	7.26001	4.08552	5.65265	0.109716	0.117923	0.519187	0.248942	8.22101e-16	4.32909	up	--	--	--	--	--	--	--	--	--	S	Function unknown	uncharacterized protein LOC101263938 [Solanum lycopersicum]	--
Solyc01g097570.2.ITAG2.4	Solyc01g097570.2	62.0926	76.1839	76.9206	71.7324	10.8134	14.4977	10.2816	11.8642	2.4891e-44	2.56022	up	--	--	Cellular Component: integral component of membrane (GO:0016021);;	--	--	--	--	--	--	--	--	dachshund homolog 1 [Solanum lycopersicum]	cellular component: cellular anatomical entity (GO:0110165)
Solyc01g098310.1.ITAG2.4	Solyc01g098310.1	7.16481	6.83731	6.02762	6.67658	1.33061	3.27661	3.43486	2.68069	0.000167187	1.29138	up	--	--	--	--	--	--	--	Domain of unknown function (DUF3444)	--	O	Posttranslational modification, protein turnover, chaperones	uncharacterized protein LOC104644393 [Solanum lycopersicum]	--
Solyc01g098590.2.ITAG2.4	Solyc01g098590.2	8.14511	4.17732	4.39394	5.57212	0.114499	0.347113	0.201032	0.220881	2.13985e-19	4.54047	up	[G]	Carbohydrate transport and metabolism	Molecular Function: catalytic activity (GO:0003824);;	--	--	--	--	Histidine phosphatase superfamily (branch 1)	Phosphoglycerate mutase-like protein AT74 OS=Arabidopsis thaliana OX=3702 GN=At3g05170 PE=2 SV=1	S	Function unknown	phosphoglycerate mutase-like protein AT74 [Solanum lycopersicum]	molecular function: catalytic activity (GO:0003824)
Solyc01g099160.2.ITAG2.4	Solyc01g099160.2	4.1229	4.54727	3.49789	4.05602	2.47433	1.53282	1.84168	1.94961	0.000142084	1.02349	up	--	--	Molecular Function: oxidoreductase activity, acting on single donors with incorporation of molecular oxygen, incorporation of two atoms of oxygen (GO:0016702);; Biological Process: oxylipin biosynthetic process (GO:0031408);; Biological Process: lipid oxidation (GO:0034440);; Molecular Function: metal ion binding (GO:0046872);;	K15718|0.0|sly:543818|K15718 linoleate 9S-lipoxygenase [EC:1.13.11.58] | (RefSeq) TomloxE; lipoxygenase	Linoleic acid metabolism (ko00591)	--	--	Lipoxygenase	Probable linoleate 9S-lipoxygenase 5 OS=Solanum tuberosum OX=4113 GN=LOX1.5 PE=2 SV=1	E	Amino acid transport and metabolism	lipoxygenase [Solanum lycopersicum]	biological process: metabolic process (GO:0008152);; molecular function: catalytic activity (GO:0003824);; biological process: cellular process (GO:0009987);; molecular function: binding (GO:0005488)
Solyc01g099370.2.ITAG2.4	Solyc01g099370.2	71.7303	66.45	62.529	66.9031	27.2925	23.0089	22.1635	24.155	1.12516e-23	1.43735	up	--	--	Cellular Component: storage vacuole (GO:0000322);; Cellular Component: plant-type vacuole (GO:0000325);; Cellular Component: protein storage vacuole (GO:0000326);; Cellular Component: cellular_component (GO:0005575);; Cellular Component: intracellular (GO:0005622);; Cellular Component: obsolete cell (GO:0005623);; Cellular Component: cytoplasm (GO:0005737);; Cellular Component: vacuole (GO:000577…	--	--	--	--	C2 domain	Protein SRC2 homolog OS=Arabidopsis thaliana OX=3702 GN=SRC2 PE=1 SV=1	S	Function unknown	protein SRC2 homolog [Solanum lycopersicum]	cellular component: intracellular (GO:0005622);; cellular component: cellular anatomical entity (GO:0110165);; biological process: cellular process (GO:0009987);; biological process: localization (GO:0051179)
Solyc01g099680.2.ITAG2.4	Solyc01g099680.2	488.155	473.688	428.883	463.575	153.259	156.309	140.476	150.015	6.16514e-49	1.59646	up	--	--	Cellular Component: cellular_component (GO:0005575);; Cellular Component: intracellular (GO:0005622);; Cellular Component: obsolete cell (GO:0005623);; Cellular Component: cytoplasm (GO:0005737);; Cellular Component: vacuole (GO:0005773);; Cellular Component: lipid droplet (GO:0005811);; Biological Process: organelle organization (GO:0006996);; Biological Process: biological_process (GO:0008150);…	K17616|2.02e-35|oeu:111404463|K17616 CTD small phosphatase-like protein 2 [EC:3.1.3.-] | (RefSeq) uncharacterized protein LOC111404463	--	--	--	Rubber elongation factor protein (REF)	Stress-related protein OS=Vitis riparia OX=96939 GN=SRP PE=2 SV=1	S	Function unknown	REF/SRPP-like protein At3g05500 isoform X1 [Solanum lycopersicum]	cellular component: intracellular (GO:0005622);; cellular component: cellular anatomical entity (GO:0110165);; biological process: cellular process (GO:0009987);; biological process: localization (GO:0051179);; biological process: biological regulation (GO:0065007);; biological process: developmental process (GO:0032502);; biological process: growth (GO:0040007)
Solyc01g099810.2.ITAG2.4	Solyc01g099810.2	12.5634	10.1549	10.0525	10.9236	5.37546	3.41889	5.40576	4.73337	1.89658e-05	1.17916	up	[J]	Translation, ribosomal structure and biogenesis	Molecular Function: RNA binding (GO:0003723);;	K12890|7.28e-155|sly:101257012|K12890 splicing factor, arginine/serine-rich 1 | (RefSeq) serine/arginine-rich splicing factor SR30 isoform X1	Spliceosome (ko03040)	[A]	RNA processing and modification	RNA recognition motif. (a.k.a. RRM, RBD, or RNP domain)	Serine/arginine-rich splicing factor SR30 OS=Arabidopsis thaliana OX=3702 GN=SR30 PE=1 SV=1	A	RNA processing and modification	hypothetical protein EJD97_016521 [Solanum chilense]	molecular function: binding (GO:0005488)
Solyc01g100200.2.ITAG2.4	Solyc01g100200.2	40.6456	39.6048	38.6056	39.6187	7.06224	8.34223	11.3026	8.90236	2.85767e-45	2.12915	up	--	--	Molecular Function: DNA-binding transcription factor activity (GO:0003700);; Cellular Component: nucleus (GO:0005634);; Biological Process: regulation of transcription, DNA-templated (GO:0006355);; Molecular Function: sequence-specific DNA binding (GO:0043565);;	K14494|5.96e-50|ppp:112296036|K14494 DELLA protein | (RefSeq) DELLA protein GAI-like	Plant hormone signal transduction (ko04075)	--	--	GRAS domain family	Scarecrow-like protein 14 OS=Arabidopsis thaliana OX=3702 GN=SCL14 PE=1 SV=2	K	Transcription	GRAS4 isoform 1 [Solanum lycopersicum]	molecular function: transcription regulator activity (GO:0140110);; cellular component: intracellular (GO:0005622);; cellular component: cellular anatomical entity (GO:0110165);; biological process: biological regulation (GO:0065007);; molecular function: binding (GO:0005488)
Solyc01g100210.2.ITAG2.4	Solyc01g100210.2	30.1747	31.6582	32.7445	31.5258	6.93786	8.26027	8.64141	7.94651	3.64883e-46	1.95785	up	[M]	Cell wall/membrane/envelope biogenesis	Molecular Function: transferase activity, transferring glycosyl groups (GO:0016757);;	K20893|5.70e-133|oeu:111400985|K20893 probable galacturonosyltransferase-like 1 [EC:2.4.1.-] | (RefSeq) probable galacturonosyltransferase-like 1	--	--	--	Glycosyl transferase family 8	Probable galacturonosyltransferase-like 7 OS=Arabidopsis thaliana OX=3702 GN=GATL7 PE=2 SV=1	G	Carbohydrate transport and metabolism	probable galacturonosyltransferase-like 7 [Solanum lycopersicum]	molecular function: catalytic activity (GO:0003824)
Solyc01g100240.2.ITAG2.4	Solyc01g100240.2	6.07137	7.3426	8.07203	7.162	1.43831	2.18145	3.80396	2.47457	1.77008e-06	1.50799	up	--	--	Molecular Function: calmodulin binding (GO:0005516);;	--	--	--	--	Calmodulin binding protein-like	Calmodulin-binding protein 60 C OS=Arabidopsis thaliana OX=3702 GN=CBP60C PE=2 SV=1	S	Function unknown	calmodulin-binding protein 60 C [Solanum lycopersicum]	molecular function: binding (GO:0005488)
Solyc01g100390.2.ITAG2.4	Solyc01g100390.2	72.822	80.1871	78.8888	77.2993	2.00658	5.62799	3.12823	3.5876	1.10629e-22	4.40129	up	[C]	Energy production and conversion	Molecular Function: inorganic diphosphatase activity (GO:0004427);; Molecular Function: pyrophosphate hydrolysis-driven proton transmembrane transporter activity (GO:0009678);; Cellular Component: integral component of membrane (GO:0016021);;	K23025|0.0|sly:101246569|K23025 H+-translocating diphosphatase [EC:7.1.3.1] | (RefSeq) pyrophosphate-energized vacuolar membrane proton pump	--	--	--	Inorganic H+ pyrophosphatase	Pyrophosphate-energized vacuolar membrane proton pump OS=Vigna radiata var. radiata OX=3916 PE=1 SV=4	C	Energy production and conversion	pyrophosphate-energized vacuolar membrane proton pump [Solanum lycopersicum]	molecular function: catalytic activity (GO:0003824);; biological process: cellular process (GO:0009987);; biological process: localization (GO:0051179);; molecular function: transporter activity (GO:0005215);; cellular component: cellular anatomical entity (GO:0110165)
Solyc01g100710.2.ITAG2.4	Solyc01g100710.2	76.7562	81.5374	74.539	77.6108	11.1653	10.7347	13.6608	11.8536	1.49137e-43	2.67715	up	--	--	--	--	--	--	--	--	--	--	--	--	--
Solyc01g100760.2.ITAG2.4	Solyc01g100760.2	12.5032	15.4762	10.0652	12.6815	0.497672	1.12149	0.631972	0.75038	4.09476e-26	4.03108	up	--	--	--	--	--	--	--	Protein of unknown function, DUF538	--	S	Function unknown	uncharacterized protein LOC101254945 [Solanum lycopersicum]	--
Solyc01g101070.2.ITAG2.4	Solyc01g101070.2	47.3675	52.0595	52.6975	50.7082	17.5686	17.4266	18.6428	17.8793	1.48777e-57	1.47397	up	[V]	Defense mechanisms	Molecular Function: ATP binding (GO:0005524);; Cellular Component: integral component of membrane (GO:0016021);; Molecular Function: ATPase activity (GO:0016887);;	K08712|4.32e-144|gsl:Gasu_29800|K08712 ATP-binding cassette, subfamily G (WHITE), member 2, SNQ2 | (RefSeq) ABC transporter, ATP-binding protein	ABC transporters (ko02010)	[Q]	Secondary metabolites biosynthesis, transport and catabolism	ABC-2 type transporter	Pleiotropic drug resistance protein 3 OS=Nicotiana tabacum OX=4097 GN=PDR3 PE=2 SV=1	Q	Secondary metabolites biosynthesis, transport and catabolism	pleiotropic drug resistance protein 3 isoform X1 [Solanum lycopersicum]	molecular function: binding (GO:0005488);; cellular component: cellular anatomical entity (GO:0110165);; molecular function: catalytic activity (GO:0003824)
Solyc01g102640.2.ITAG2.4	Solyc01g102640.2	14.295	29.6637	22.7805	22.2464	4.10466	5.66324	6.64742	5.47177	3.88915e-06	1.96558	up	--	--	Biological Process: posttranscriptional tethering of RNA polymerase II gene DNA at nuclear periphery (GO:0000973);; Molecular Function: RNA binding (GO:0003723);; Biological Process: RNA export from nucleus (GO:0006405);; Biological Process: protein import into nucleus (GO:0006606);; Molecular Function: nuclear localization sequence binding (GO:0008139);; Molecular Function: structural constituen…	K14297|1.37e-20|nsy:104215433|K14297 nuclear pore complex protein Nup98-Nup96 | (RefSeq) flocculation protein FLO11-like isoform X1	RNA transport (ko03013)	[YU]	Nuclear structure;; Intracellular trafficking, secretion, and vesicular transport	Nucleoporin autopeptidase	Nuclear pore complex protein NUP98A OS=Arabidopsis thaliana OX=3702 GN=NUP98A PE=1 SV=1	S	Function unknown	nuclear pore complex protein NUP98A-like [Solanum lycopersicum]	biological process: cellular process (GO:0009987);; molecular function: binding (GO:0005488);; biological process: localization (GO:0051179);; molecular function: structural molecule activity (GO:0005198);; cellular component: protein-containing complex (GO:0032991)
Solyc01g102650.2.ITAG2.4	Solyc01g102650.2	13.6065	16.2356	15.7486	15.1969	3.9666	3.37913	7.9882	5.11131	0.000712922	1.53019	up	--	--	--	--	--	--	--	--	--	--	--	--	--
Solyc01g102680.2.ITAG2.4	Solyc01g102680.2	13.7597	16.2458	18.163	16.0562	4.86999	4.87702	6.6578	5.46827	1.49624e-21	1.5259	up	[T]	Signal transduction mechanisms	Molecular Function: protein serine/threonine kinase activity (GO:0004674);; Molecular Function: ATP binding (GO:0005524);; Cellular Component: integral component of membrane (GO:0016021);;	K16224|1.11e-72|eus:EUTSA_v10023115mg|K16224 senescence-induced receptor-like serine/threonine-protein kinase | (RefSeq) hypothetical protein	MAPK signaling pathway - plant (ko04016);; Plant-pathogen interaction (ko04626)	--	--	Protein tyrosine and serine/threonine kinase	Leucine-rich repeat receptor protein kinase HPCA1 OS=Arabidopsis thaliana OX=3702 GN=HPCA1 PE=1 SV=1	T	Signal transduction mechanisms	probable leucine-rich repeat receptor-like protein kinase At5g49770 [Solanum lycopersicum]	biological process: metabolic process (GO:0008152);; biological process: cellular process (GO:0009987);; molecular function: catalytic activity (GO:0003824);; molecular function: binding (GO:0005488);; cellular component: cellular anatomical entity (GO:0110165)
Solyc01g102900.2.ITAG2.4	Solyc01g102900.2	6.10454	8.25253	11.4765	8.61118	0	0.292529	0.287628	0.193386	9.38523e-25	5.38187	up	--	--	Cellular Component: cell wall (GO:0005618);; Molecular Function: manganese ion binding (GO:0030145);; Molecular Function: nutrient reservoir activity (GO:0045735);; Cellular Component: apoplast (GO:0048046);;	K15025|9.75e-07|cann:107844742|K15025 probable RNA-binding protein EIF1AD | (RefSeq) germin-like protein subfamily 1 member 15	--	--	--	Cupin	Germin-like protein subfamily 1 member 20 OS=Arabidopsis thaliana OX=3702 GN=GLP5A PE=1 SV=1	O	Posttranslational modification, protein turnover, chaperones	putative germin-like protein 2-1 [Solanum lycopersicum]	cellular component: cellular anatomical entity (GO:0110165);; molecular function: binding (GO:0005488);; molecular function: nutrient reservoir activity (GO:0045735)
Solyc01g103060.2.ITAG2.4	Solyc01g103060.2	48.0212	39.7546	26.2322	38.0026	6.25742	6.23828	4.63954	5.71175	6.04412e-26	2.6971	up	--	--	Biological Process: lipid transport (GO:0006869);; Molecular Function: lipid binding (GO:0008289);; Cellular Component: integral component of membrane (GO:0016021);;	--	--	--	--	Probable lipid transfer	Lipid transfer-like protein VAS OS=Arabidopsis thaliana OX=3702 GN=VAS PE=2 SV=1	S	Function unknown	hypothetical protein EJD97_004213, partial [Solanum chilense]	biological process: localization (GO:0051179);; molecular function: binding (GO:0005488);; cellular component: cellular anatomical entity (GO:0110165)
Solyc01g103650.2.ITAG2.4	Solyc01g103650.2	27.769	20.9682	17.0029	21.9134	7.62445	6.64923	8.04636	7.44001	4.45124e-14	1.53008	up	[R]	General function prediction only	Cellular Component: integral component of membrane (GO:0016021);;	K13696|0.0|sly:101244716|K13696 abhydrolase domain-containing protein 1/3 | (RefSeq) phospholipase ABHD3 isoform X2	--	[R]	General function prediction only	Serine aminopeptidase, S33	Embryogenesis-associated protein EMB8 OS=Picea glauca OX=3330 GN=EMB8 PE=2 SV=1	S	Function unknown	phospholipase ABHD3 isoform X2 [Solanum lycopersicum]	cellular component: cellular anatomical entity (GO:0110165)
Solyc01g105190.2.ITAG2.4	Solyc01g105190.2	12.5171	12.712	12.4844	12.5711	2.87687	3.48974	4.58048	3.64903	1.91249e-05	1.72932	up	--	--	--	--	--	--	--	--	--	--	--	protein DA1-related 1-like [Solanum lycopersicum]	--
Solyc01g105200.2.ITAG2.4	Solyc01g105200.2	11.2328	14.4954	11.759	12.4957	6.44856	3.22057	4.59027	4.75313	6.50358e-05	1.35468	up	--	--	Biological Process: reproduction (GO:0000003);; Cellular Component: incipient cellular bud site (GO:0000131);; Biological Process: mitotic cell cycle (GO:0000278);; Biological Process: mitotic cytokinesis (GO:0000281);; Biological Process: conjugation (GO:0000746);; Biological Process: conjugation with cellular fusion (GO:0000747);; Biological Process: cytogamy (GO:0000755);; Biological Process: …	--	--	[TZ]	Signal transduction mechanisms;; Cytoskeleton	--	Protein DA1-related 1 OS=Arabidopsis thaliana OX=3702 GN=DAR1 PE=1 SV=3	O	Posttranslational modification, protein turnover, chaperones	hypothetical protein EJD97_004120 [Solanum chilense]	biological process: reproduction (GO:0000003);; cellular component: cellular anatomical entity (GO:0110165);; biological process: cellular process (GO:0009987);; biological process: multi-organism process (GO:0051704);; biological process: reproductive process (GO:0022414);; biological process: biological regulation (GO:0065007);; molecular function: molecular function regulator (GO:0098772);; mo…
Solyc01g105210.2.ITAG2.4	Solyc01g105210.2	17.6986	18.8271	14.5339	17.0199	4.33711	6.66474	4.46585	5.1559	1.73958e-08	1.68654	up	[T]	Signal transduction mechanisms	Biological Process: reproduction (GO:0000003);; Cellular Component: incipient cellular bud site (GO:0000131);; Biological Process: mitotic cell cycle (GO:0000278);; Biological Process: mitotic cytokinesis (GO:0000281);; Biological Process: conjugation (GO:0000746);; Biological Process: conjugation with cellular fusion (GO:0000747);; Biological Process: cytogamy (GO:0000755);; Biological Process: …	--	--	[TZ]	Signal transduction mechanisms;; Cytoskeleton	Protein DA1	Protein DA1 OS=Arabidopsis thaliana OX=3702 GN=DA1 PE=1 SV=1	O	Posttranslational modification, protein turnover, chaperones	protein DA1-related 1-like [Solanum lycopersicum]	biological process: reproduction (GO:0000003);; cellular component: cellular anatomical entity (GO:0110165);; biological process: cellular process (GO:0009987);; biological process: multi-organism process (GO:0051704);; biological process: reproductive process (GO:0022414);; biological process: biological regulation (GO:0065007);; molecular function: molecular function regulator (GO:0098772);; mo…
Solyc01g105770.2.ITAG2.4	Solyc01g105770.2	40.5941	43.3402	21.6432	35.1925	0	1.4015	0.404082	0.601862	0.00200452	5.82054	up	--	--	--	--	--	--	--	--	--	S	Function unknown	protein PELPK1-like [Solanum lycopersicum]	--
Solyc01g106140.1.ITAG2.4	Solyc01g106140.1	4.41254	4.56501	4.44966	4.47573	0.722443	1.34979	0.367521	0.813252	8.14211e-09	2.40388	up	--	--	--	--	--	--	--	Protein of unknown function (DUF295)	--	S	Function unknown	uncharacterized protein LOC107026046 [Solanum pennellii]	--
Solyc01g106510.2.ITAG2.4	Solyc01g106510.2	36.2968	37.9819	41.1839	38.4875	0.807332	4.02067	3.58174	2.80325	2.51207e-08	3.75699	up	--	--	--	--	--	--	--	Protein of unknown function (DUF295)	--	S	Function unknown	uncharacterized protein LOC101255341 [Solanum lycopersicum]	--
Solyc01g107080.2.ITAG2.4	Solyc01g107080.2	8.78545	14.0906	7.86123	10.2458	0.663024	1.14629	2.1764	1.32857	1.24075e-16	2.9157	up	--	--	Molecular Function: transferase activity, transferring acyl groups other than amino-acyl groups (GO:0016747);;	K19747|1.00e-61|jcu:105635561|K19747 BAHD acyltransferase [EC:2.3.1.-] | (RefSeq) BAHD acyltransferase DCR	--	--	--	Transferase family	Uncharacterized acetyltransferase At3g50280 OS=Arabidopsis thaliana OX=3702 GN=At3g50280 PE=3 SV=1	S	Function unknown	uncharacterized acetyltransferase At3g50280 [Solanum lycopersicum]	molecular function: catalytic activity (GO:0003824)
Solyc01g107170.2.ITAG2.4	Solyc01g107170.2	36.7767	34.9352	41.4387	37.7169	13.9326	15.4462	16.5688	15.3159	2.29784e-20	1.27121	up	--	--	Biological Process: reproduction (GO:0000003);; Molecular Function: regulatory region nucleic acid binding (GO:0001067);; Biological Process: response to acid chemical (GO:0001101);; Biological Process: developmental process involved in reproduction (GO:0003006);; Molecular Function: molecular_function (GO:0003674);; Molecular Function: nucleic acid binding (GO:0003676);; Molecular Function: DNA …	--	--	[R]	General function prediction only	C2H2-type zinc finger	Zinc finger protein ZAT6 OS=Arabidopsis thaliana OX=3702 GN=ZAT6 PE=2 SV=1	S	Function unknown	ZF2 protein [Solanum lycopersicum]	biological process: reproduction (GO:0000003);; molecular function: binding (GO:0005488);; biological process: response to stimulus (GO:0050896);; biological process: reproductive process (GO:0022414);; biological process: developmental process (GO:0032502);; molecular function: transcription regulator activity (GO:0140110);; cellular component: intracellular (GO:0005622);; cellular component: ce…
Solyc01g107400.2.ITAG2.4	Solyc01g107400.2	3.87653	6.01616	5.94819	5.28029	1.92571	1.35931	2.02994	1.77165	0.00775473	1.51835	up	--	--	--	K14487|3.04e-17|nto:104109922|K14487 auxin responsive GH3 gene family | (RefSeq) probable indole-3-acetic acid-amido synthetase GH3.1	Plant hormone signal transduction (ko04075)	--	--	--	--	--	--	hypothetical protein EJD97_016481 [Solanum chilense]	--
Solyc01g107820.2.ITAG2.4	Solyc01g107820.2	57.9684	54.2133	47.9552	53.379	5.65512	6.04456	7.25083	6.31684	2.55635e-112	3.05073	up	--	--	Molecular Function: UDP-glycosyltransferase activity (GO:0008194);;	K23260|0.0|sly:544103|K23260 scopoletin glucosyltransferase [EC:2.4.1.128] | (RefSeq) twi1; scopoletin glucosyltransferase	Phenylpropanoid biosynthesis (ko00940)	[GC]	Carbohydrate transport and metabolism;; Energy production and conversion	UDP-glucoronosyl and UDP-glucosyl transferase	Scopoletin glucosyltransferase OS=Nicotiana tabacum OX=4097 GN=TOGT1 PE=1 SV=1	--	--	scopoletin glucosyltransferase [Solanum lycopersicum]	molecular function: catalytic activity (GO:0003824)
Solyc01g108250.2.ITAG2.4	Solyc01g108250.2	20.8737	19.5456	23.9614	21.4602	10.4165	8.41949	8.22818	9.02137	5.4301e-14	1.21652	up	--	--	--	--	--	[U]	Intracellular trafficking, secretion, and vesicular transport	VID27 C-terminal WD40-like domain	Protein CYPRO4 OS=Cynara cardunculus OX=4265 GN=CYPRO4 PE=2 SV=1	U	Intracellular trafficking, secretion, and vesicular transport	Dem2 protein [Solanum lycopersicum]	--
Solyc01g109710.2.ITAG2.4	Solyc01g109710.2	10.6139	6.86902	7.06433	8.1824	1.39947	2.61359	1.94231	1.98512	1.75538e-07	1.99759	up	[T]	Signal transduction mechanisms	--	--	--	--	--	Universal stress protein family	--	S	Function unknown	protein response to dessication 2 [Solanum lycopersicum]	--
Solyc01g110590.2.ITAG2.4	Solyc01g110590.2	18.3543	18.4782	23.2875	20.04	6.41827	9.61156	10.1757	8.73519	6.54012e-05	1.16642	up	--	--	Biological Process: response to auxin (GO:0009733);;	K14488|4.74e-62|nsy:104211629|K14488 SAUR family protein | (RefSeq) auxin-induced protein 15A-like	Plant hormone signal transduction (ko04075)	--	--	Auxin responsive protein	Auxin-responsive protein SAUR50 OS=Arabidopsis thaliana OX=3702 GN=SAUR50 PE=1 SV=1	S	Function unknown	auxin-responsive protein SAUR50-like [Solanum lycopersicum]	biological process: response to stimulus (GO:0050896)
Solyc01g111440.2.ITAG2.4	Solyc01g111440.2	34.9809	43.0469	45.5829	41.2036	20.0924	20.0148	19.5548	19.8873	9.68248e-14	1.01861	up	--	--	--	K19366|3.00e-310|sly:101263355|K19366 spartin | (RefSeq) protein EARLY-RESPONSIVE TO DEHYDRATION 7, chloroplastic isoform X1	Endocytosis (ko04144)	--	--	Senescence-associated protein	Protein EARLY-RESPONSIVE TO DEHYDRATION 7, chloroplastic OS=Arabidopsis thaliana OX=3702 GN=ERD7 PE=1 SV=1	S	Function unknown	protein EARLY-RESPONSIVE TO DEHYDRATION 7, chloroplastic isoform X1 [Solanum lycopersicum]	--
Solyc02g014030.1.ITAG2.4	Solyc02g014030.1	1.74939	2.18862	2.23262	2.05688	0.318893	0.254086	0.661366	0.411448	6.53969e-11	2.29466	up	--		Molecular Function: protein kinase activity (GO:0004672);; Molecular Function: ATP binding (GO:0005524);; Cellular Component: plasma membrane (GO:0005886);; Cellular Component: plasmodesma (GO:0009506);; Biological Process: protein autophosphorylation (GO:0046777);;	K13435|2.55e-82|sly:101268866|K13435 serine/threonine-protein kinase Pto | (RefSeq) Pto; serine/threonine protein kinase Pto	Plant-pathogen interaction (ko04626)	[T]	Signal transduction mechanisms	Protein tyrosine and serine/threonine kinase	Receptor-like protein kinase FERONIA OS=Arabidopsis thaliana OX=3702 GN=FER PE=1 SV=1	T	Signal transduction mechanisms	receptor-like protein kinase FERONIA [Solanum lycopersicum]	biological process: metabolic process (GO:0008152);; biological process: cellular process (GO:0009987);; molecular function: catalytic activity (GO:0003824);; molecular function: binding (GO:0005488);; cellular component: cellular anatomical entity (GO:0110165)
Solyc02g014730.2.ITAG2.4	Solyc02g014730.2	4.05482	6.67837	3.0989	4.6107	0	0.047758	0	0.0159193	6.48847e-18	8.1636	up	[QV]	Secondary metabolites biosynthesis, transport and catabolism;; Defense mechanisms	Molecular Function: monooxygenase activity (GO:0004497);; Molecular Function: iron ion binding (GO:0005506);; Cellular Component: integral component of membrane (GO:0016021);; Molecular Function: oxidoreductase activity, acting on paired donors, with incorporation or reduction of molecular oxygen (GO:0016705);; Molecular Function: heme binding (GO:0020037);;	K15402|0.0|sly:101264266|K15402 fatty acid omega-hydroxylase [EC:1.14.-.-] | (RefSeq) cytochrome P450 86B1	Cutin, suberine and wax biosynthesis (ko00073)	[QI]	Secondary metabolites biosynthesis, transport and catabolism;; Lipid transport and metabolism	Cytochrome P450	Cytochrome P450 86B1 OS=Arabidopsis thaliana OX=3702 GN=CYP86B1 PE=2 SV=1	Q	Secondary metabolites biosynthesis, transport and catabolism	cytochrome P450 86B1 [Solanum lycopersicum]	biological process: metabolic process (GO:0008152);; molecular function: catalytic activity (GO:0003824);; molecular function: binding (GO:0005488);; cellular component: cellular anatomical entity (GO:0110165)
Solyc02g021440.2.ITAG2.4	Solyc02g021440.2	251.133	250.985	249.358	250.492	103.137	122.319	129.693	118.383	1.24135e-25	1.05452	up	[T]	Signal transduction mechanisms	Molecular Function: protein serine/threonine kinase activity (GO:0004674);; Molecular Function: ATP binding (GO:0005524);; Biological Process: signal transduction (GO:0007165);;	K07198|1.63e-180|tcc:18596670|K07198 5'-AMP-activated protein kinase, catalytic alpha subunit [EC:2.7.11.11] | (RefSeq) CBL-interacting serine/threonine-protein kinase 20	--	[T]	Signal transduction mechanisms	Protein kinase domain	CBL-interacting serine/threonine-protein kinase 23 OS=Arabidopsis thaliana OX=3702 GN=CIPK23 PE=1 SV=1	T	Signal transduction mechanisms	CBL-interacting serine/threonine-protein kinase 23 [Solanum lycopersicum]	biological process: metabolic process (GO:0008152);; biological process: cellular process (GO:0009987);; molecular function: catalytic activity (GO:0003824);; molecular function: binding (GO:0005488);; biological process: biological regulation (GO:0065007)
Solyc02g032950.2.ITAG2.4	Solyc02g032950.2	2.5623	2.74218	3.63463	2.97971	1.06166	0.913695	1.16047	1.04528	8.2662e-06	1.47166	up	--	--	Molecular Function: DNA-binding transcription factor activity (GO:0003700);; Cellular Component: nucleus (GO:0005634);; Molecular Function: sequence-specific DNA binding (GO:0043565);;	K13424|1.54e-22|jre:109006899|K13424 WRKY transcription factor 33 | (RefSeq) probable WRKY transcription factor 33	MAPK signaling pathway - plant (ko04016);; Plant-pathogen interaction (ko04626)	--	--	WRKY DNA -binding domain	WRKY transcription factor 6 OS=Arabidopsis thaliana OX=3702 GN=WRKY6 PE=1 SV=1	K	Transcription	WRKY transcription factor 6 [Solanum lycopersicum]	molecular function: transcription regulator activity (GO:0140110);; cellular component: intracellular (GO:0005622);; cellular component: cellular anatomical entity (GO:0110165);; molecular function: binding (GO:0005488)
Solyc02g036370.2.ITAG2.4	Solyc02g036370.2	4.25	8.80655	8.95307	7.33654	2.74537	3.37299	3.54278	3.22038	0.00033079	1.15542	up	--	--	Molecular Function: DNA binding (GO:0003677);; Cellular Component: nucleus (GO:0005634);;	K12133|1.79e-36|atr:18424570|K12133 MYB-related transcription factor LHY | (RefSeq) protein LHY	Circadian rhythm - plant (ko04712)	[O]	Posttranslational modification, protein turnover, chaperones	Myb-like DNA-binding domain	Protein REVEILLE 1 OS=Arabidopsis thaliana OX=3702 GN=RVE1 PE=1 SV=1	K	Transcription	protein REVEILLE 1 [Solanum lycopersicum]	molecular function: binding (GO:0005488);; cellular component: intracellular (GO:0005622);; cellular component: cellular anatomical entity (GO:0110165)
Solyc02g036480.1.ITAG2.4	Solyc02g036480.1	54.4839	47.1008	36.9762	46.187	4.38955	3.51379	5.81576	4.57303	8.89696e-58	3.30612	up	--	--	Cellular Component: integral component of membrane (GO:0016021);;	K04077|8.52e-15|cmos:111455859|K04077 chaperonin GroEL | (RefSeq) chaperonin CPN60-like 2, mitochondrial	RNA degradation (ko03018)	--	--	Late embryogenesis abundant protein	NDR1/HIN1-like protein 6 OS=Arabidopsis thaliana OX=3702 GN=NHL6 PE=1 SV=1	S	Function unknown	NDR1/HIN1-like protein 6 [Solanum lycopersicum]	cellular component: cellular anatomical entity (GO:0110165)
Solyc02g062460.2.ITAG2.4	Solyc02g062460.2	185.338	191.114	169.904	182.119	4.32599	11.3448	6.32897	7.33327	5.95264e-27	4.6047	up	[Q]	Secondary metabolites biosynthesis, transport and catabolism	Molecular Function: oxidoreductase activity (GO:0016491);; Biological Process: oxidation-reduction process (GO:0055114);;	K23947|2.10e-27|han:110890147|K23947 2-oxoglutarate-dependent dioxygenase [EC:1.14.11.-] | (RefSeq) 2-oxoglutarate-dependent dioxygenase DAO-like	Tryptophan metabolism (ko00380)	[QR]	Secondary metabolites biosynthesis, transport and catabolism;; General function prediction only	2OG-Fe(II) oxygenase superfamily	Probable 2-oxoglutarate-dependent dioxygenase AOP1.2 OS=Arabidopsis thaliana OX=3702 GN=AOP1.2 PE=2 SV=1	Q	Secondary metabolites biosynthesis, transport and catabolism	probable 2-oxoglutarate-dependent dioxygenase AOP1 [Solanum lycopersicum]	molecular function: catalytic activity (GO:0003824);; biological process: metabolic process (GO:0008152)
Solyc02g062500.2.ITAG2.4	Solyc02g062500.2	276.961	282.611	224.783	261.452	15.3363	35.47	17.729	22.8451	2.68531e-15	3.4871	up	[Q]	Secondary metabolites biosynthesis, transport and catabolism	Molecular Function: oxidoreductase activity (GO:0016491);; Molecular Function: metal ion binding (GO:0046872);;	K23947|4.06e-27|han:110890147|K23947 2-oxoglutarate-dependent dioxygenase [EC:1.14.11.-] | (RefSeq) 2-oxoglutarate-dependent dioxygenase DAO-like	Tryptophan metabolism (ko00380)	[QR]	Secondary metabolites biosynthesis, transport and catabolism;; General function prediction only	2OG-Fe(II) oxygenase superfamily	Probable 2-oxoglutarate-dependent dioxygenase AOP1.2 OS=Arabidopsis thaliana OX=3702 GN=AOP1.2 PE=2 SV=1	Q	Secondary metabolites biosynthesis, transport and catabolism	probable 2-oxoglutarate-dependent dioxygenase AOP1 [Solanum lycopersicum]	molecular function: catalytic activity (GO:0003824);; molecular function: binding (GO:0005488)
Solyc02g064690.2.ITAG2.4	Solyc02g064690.2	3.8297	3.0641	3.71258	3.53546	2.2659	0.657284	1.10644	1.34321	0.00793871	1.35075	up	--	--	Molecular Function: N-acetyltransferase activity (GO:0008080);;	--	--	--	--	Acetyltransferase (GNAT) family	Probable N-acetyltransferase HLS1 OS=Arabidopsis thaliana OX=3702 GN=HLS1 PE=1 SV=1	S	Function unknown	probable N-acetyltransferase HLS1 [Solanum lycopersicum]	molecular function: catalytic activity (GO:0003824)
Solyc02g069250.2.ITAG2.4	Solyc02g069250.2	8.31228	7.37668	6.09217	7.26038	0.709225	0.893056	0.556464	0.719582	1.10372e-27	3.28307	up	[G]	Carbohydrate transport and metabolism	Molecular Function: zinc ion binding (GO:0008270);; Molecular Function: oxidoreductase activity (GO:0016491);;	K00083|3.75e-271|sly:101249426|K00083 cinnamyl-alcohol dehydrogenase [EC:1.1.1.195] | (RefSeq) probable cinnamyl alcohol dehydrogenase 6	Phenylpropanoid biosynthesis (ko00940)	[Q]	Secondary metabolites biosynthesis, transport and catabolism	Alcohol dehydrogenase GroES-like domain	Probable cinnamyl alcohol dehydrogenase 6 OS=Oryza sativa subsp. japonica OX=39947 GN=CAD6 PE=2 SV=2	Q	Secondary metabolites biosynthesis, transport and catabolism	probable cinnamyl alcohol dehydrogenase 6 [Solanum lycopersicum]	molecular function: binding (GO:0005488);; molecular function: catalytic activity (GO:0003824)
Solyc02g069800.1.ITAG2.4	Solyc02g069800.1	31.7325	41.3261	16.4934	29.8506	4.15249	4.67485	3.69682	4.17472	2.49921e-24	2.80561	up	[I]	Lipid transport and metabolism	Molecular Function: hydrolase activity (GO:0016787);;	K14493|7.22e-49|smo:SELMODRAFT_450797|K14493 gibberellin receptor GID1 [EC:3.-.-.-] | (RefSeq) GID1b-1; hypothetical protein	Plant hormone signal transduction (ko04075)	[V]	Defense mechanisms	alpha/beta hydrolase fold	Probable carboxylesterase 15 OS=Arabidopsis thaliana OX=3702 GN=CXE15 PE=2 SV=1	V	Defense mechanisms	Abhydrolase superfamily protein [Solanum lycopersicum]	molecular function: catalytic activity (GO:0003824)
Solyc02g070020.1.ITAG2.4	Solyc02g070020.1	7.94826	6.71919	7.58169	7.41638	2.72098	2.43826	3.22514	2.79479	1.17531e-10	1.37719	up	--	--	Molecular Function: UDP-glycosyltransferase activity (GO:0008194);;	K18823|1.60e-133|lja:Lj4g3v0338060.1|K18823 soyasaponin III rhamnosyltransferase [EC:2.4.1.273] | (RefSeq) Lj4g3v0338060.1; -	--	[GC]	Carbohydrate transport and metabolism;; Energy production and conversion	UDP-glucoronosyl and UDP-glucosyl transferase	UDP-glycosyltransferase 91C1 OS=Arabidopsis thaliana OX=3702 GN=UGT91C1 PE=1 SV=1	--	--	UDP-glycosyltransferase 91C1-like [Solanum lycopersicum]	molecular function: catalytic activity (GO:0003824)
Solyc02g070090.1.ITAG2.4	Solyc02g070090.1	9.41473	11.8663	12.7781	11.3531	3.16998	3.52585	5.81491	4.17025	3.43924e-09	1.41855	up	[C]	Energy production and conversion	Molecular Function: oxidoreductase activity (GO:0016491);; Molecular Function: FAD binding (GO:0071949);;	K22395|1.93e-187|hbr:110646559|K22395 cinnamyl-alcohol dehydrogenase [EC:1.1.1.195] | (RefSeq) berberine bridge enzyme-like 13	Phenylpropanoid biosynthesis (ko00940)	--	--	FAD binding domain	Berberine bridge enzyme-like 8 OS=Arabidopsis thaliana OX=3702 GN=At1g30700 PE=2 SV=1	C	Energy production and conversion	berberine bridge enzyme-like 8 [Solanum lycopersicum]	molecular function: catalytic activity (GO:0003824);; molecular function: binding (GO:0005488)
Solyc02g070130.1.ITAG2.4	Solyc02g070130.1	13.9214	11.5777	12.2475	12.5822	2.92299	4.58289	4.46045	3.98878	3.28909e-16	1.6309	up	[C]	Energy production and conversion	Molecular Function: oxidoreductase activity (GO:0016491);; Molecular Function: FAD binding (GO:0071949);;	K22395|0.0|cann:107859065|K22395 cinnamyl-alcohol dehydrogenase [EC:1.1.1.195] | (RefSeq) cannabidiolic acid synthase-like	Phenylpropanoid biosynthesis (ko00940)	--	--	FAD binding domain	Berberine bridge enzyme-like 28 OS=Arabidopsis thaliana OX=3702 GN=At5g44440 PE=1 SV=1	C	Energy production and conversion	berberine bridge enzyme-like 28 [Solanum lycopersicum]	molecular function: catalytic activity (GO:0003824);; molecular function: binding (GO:0005488)
Solyc02g071430.2.ITAG2.4	Solyc02g071430.2	7.6741	9.13771	7.00524	7.93902	1.83573	2.25839	1.95077	2.01496	6.88603e-16	1.94556	up	[Q]	Secondary metabolites biosynthesis, transport and catabolism	Molecular Function: methyltransferase activity (GO:0008168);; Molecular Function: oxidoreductase activity (GO:0016491);; Biological Process: methylation (GO:0032259);; Molecular Function: metal ion binding (GO:0046872);;	K14976|9.43e-129|psom:113347789|K14976 thebaine 6-O-demethylase [EC:1.14.11.31] | (RefSeq) thebaine 6-O-demethylase	Isoquinoline alkaloid biosynthesis (ko00950)	[QR]	Secondary metabolites biosynthesis, transport and catabolism;; General function prediction only	2OG-Fe(II) oxygenase superfamily	Protein SRG1 OS=Arabidopsis thaliana OX=3702 GN=SRG1 PE=2 SV=1	Q	Secondary metabolites biosynthesis, transport and catabolism	protein SRG1-like [Solanum pennellii]	molecular function: catalytic activity (GO:0003824);; biological process: metabolic process (GO:0008152);; molecular function: binding (GO:0005488)
Solyc02g071970.1.ITAG2.4	Solyc02g071970.1	3.65797	5.22761	4.19019	4.35859	0.506565	0.653952	0.82482	0.661779	7.79497e-09	2.67041	up	--	--	Cellular Component: integral component of membrane (GO:0016021);;	--	--	--	--	--	--	--	--	N66 matrix protein [Solanum lycopersicum]	cellular component: cellular anatomical entity (GO:0110165)
Solyc02g072000.2.ITAG2.4	Solyc02g072000.2	8.49823	9.95868	7.44817	8.63503	2.9548	3.34689	4.11769	3.47313	1.4249e-08	1.28467	up	--	--	Molecular Function: DNA-binding transcription factor activity (GO:0003700);; Cellular Component: nucleus (GO:0005634);; Cellular Component: host cell nucleus (GO:0042025);; Molecular Function: sequence-specific DNA binding (GO:0043565);;	K09419|4.68e-303|sly:101249882|K09419 heat shock transcription factor, other eukaryote | (RefSeq) heat stress transcription factor A-4c	--	[K]	Transcription	HSF-type DNA-binding	Heat stress transcription factor A-4a OS=Arabidopsis thaliana OX=3702 GN=HSFA4A PE=1 SV=1	K	Transcription	heat stress transcription factor A-4c [Solanum lycopersicum]	molecular function: transcription regulator activity (GO:0140110);; cellular component: intracellular (GO:0005622);; cellular component: cellular anatomical entity (GO:0110165);; molecular function: binding (GO:0005488)
Solyc02g076630.1.ITAG2.4	Solyc02g076630.1	88.9506	100.707	90.2611	93.3062	23.0368	43.2055	41.8311	36.0245	2.90294e-08	1.34722	up	--	--	--	--	--	--	--	--	--	--	--	--	--
Solyc02g076830.1.ITAG2.4	Solyc02g076830.1	11.0755	15.939	11.6545	12.8896	4.40379	5.09621	6.27029	5.25677	2.59698e-09	1.26516	up	--	--	--	--	--	--	--	D-mannose binding lectin	EP1-like glycoprotein 2 OS=Arabidopsis thaliana OX=3702 GN=At1g78830 PE=1 SV=1	S	Function unknown	epidermis-specific secreted glycoprotein EP1-like [Solanum lycopersicum]	--
Solyc02g076980.2.ITAG2.4	Solyc02g076980.2	8.06943	5.96499	8.47884	7.50442	0.198719	0.624381	0.956814	0.593305	5.0743e-21	3.60774	up	[O]	Posttranslational modification, protein turnover, chaperones	Molecular Function: cysteine-type endopeptidase activity (GO:0004197);; Cellular Component: extracellular space (GO:0005615);; Cellular Component: lysosome (GO:0005764);; Biological Process: proteolysis involved in cellular protein catabolic process (GO:0051603);;	K13441|5.84e-256|sly:101251145|K13441 cysteine protease | (RefSeq) Rcr3; cysteine protease precursor	Plant-pathogen interaction (ko04626)	[O]	Posttranslational modification, protein turnover, chaperones	Papain family cysteine protease	Senescence-specific cysteine protease SAG12 OS=Arabidopsis thaliana OX=3702 GN=SAG12 PE=1 SV=1	O	Posttranslational modification, protein turnover, chaperones	cysteine protease precursor [Solanum lycopersicum]	biological process: metabolic process (GO:0008152);; molecular function: catalytic activity (GO:0003824);; cellular component: cellular anatomical entity (GO:0110165);; cellular component: intracellular (GO:0005622)
Solyc02g077040.2.ITAG2.4	Solyc02g077040.2	2.48442	4.56304	3.21164	3.4197	0.352806	0.109544	0.546682	0.336344	1.10766e-10	3.25469	up	[O]	Posttranslational modification, protein turnover, chaperones	Molecular Function: cysteine-type peptidase activity (GO:0008234);; Cellular Component: integral component of membrane (GO:0016021);;	K13441|9.75e-119|sot:102595400|K13441 cysteine protease | (RefSeq) RCR3; fruit bromelain-like	Plant-pathogen interaction (ko04626)	[O]	Posttranslational modification, protein turnover, chaperones	Papain family cysteine protease	Senescence-specific cysteine protease SAG12 OS=Arabidopsis thaliana OX=3702 GN=SAG12 PE=1 SV=1	O	Posttranslational modification, protein turnover, chaperones	phytophthora-inhibited protease 1 [Solanum lycopersicum]	biological process: metabolic process (GO:0008152);; molecular function: catalytic activity (GO:0003824);; cellular component: cellular anatomical entity (GO:0110165)
Solyc02g077370.1.ITAG2.4	Solyc02g077370.1	3.66489	4.25857	4.40006	4.10784	0.056363	0.115249	0.393891	0.188501	3.84895e-10	4.24581	up	--	--	Molecular Function: DNA binding (GO:0003677);; Molecular Function: DNA-binding transcription factor activity (GO:0003700);; Cellular Component: nucleus (GO:0005634);;	K13433|2.37e-109|sly:544042|K13433 pathogenesis-related genes transcriptional activator PTI5 | (RefSeq) pathogenesis-related genes transcriptional activator PTI5	Plant-pathogen interaction (ko04626)	--	--	AP2 domain	Pathogenesis-related genes transcriptional activator PTI5 OS=Solanum lycopersicum OX=4081 GN=PTI5 PE=2 SV=1	K	Transcription	pathogenesis-related genes transcriptional activator PTI5 [Solanum lycopersicum]	molecular function: binding (GO:0005488);; molecular function: transcription regulator activity (GO:0140110);; cellular component: intracellular (GO:0005622);; cellular component: cellular anatomical entity (GO:0110165)
Solyc02g077610.2.ITAG2.4	Solyc02g077610.2	3.80034	2.64626	4.51014	3.65225	1.50001	0.740418	1.15322	1.13122	0.000275432	1.64966	up	--	--	Molecular Function: DNA binding (GO:0003677);; Cellular Component: nucleus (GO:0005634);; Biological Process: regulation of transcription, DNA-templated (GO:0006355);;	--	--	--	--	No apical meristem (NAM) protein	NAC domain-containing protein 73 OS=Arabidopsis thaliana OX=3702 GN=NAC073 PE=2 SV=1	K	Transcription	NAC domain-containing protein 73 [Solanum lycopersicum]	molecular function: binding (GO:0005488);; cellular component: intracellular (GO:0005622);; cellular component: cellular anatomical entity (GO:0110165);; biological process: biological regulation (GO:0065007)
Solyc02g078250.2.ITAG2.4	Solyc02g078250.2	56.7266	57.7547	45.0223	53.1679	0.52596	3.87192	0.355328	1.5844	9.36047e-06	5.00881	up	--	--	Cellular Component: plasma membrane (GO:0005886);; Cellular Component: integral component of membrane (GO:0016021);;	K11000|4.52e-14|egr:104441015|K11000 callose synthase [EC:2.4.1.-] | (RefSeq) callose synthase 11	--	--	--	Domain of unknown function (DUF588)	CASP-like protein 1C1 OS=Vitis vinifera OX=29760 GN=GSVIVT00013434001 PE=3 SV=1	S	Function unknown	CASP-like protein 1C1 [Solanum lycopersicum]	cellular component: cellular anatomical entity (GO:0110165)
Solyc02g078450.2.ITAG2.4	Solyc02g078450.2	3.05775	3.74715	3.85414	3.55301	0.169439	0.280365	0.420593	0.290132	5.9046e-11	3.50597	up	--	--	Cellular Component: integral component of membrane (GO:0016021);;	K17345|3.05e-157|sly:101244923|K17345 tetraspanin-5 | (RefSeq) tetraspanin-19	--	--	--	Tetraspanin family	Tetraspanin-19 OS=Arabidopsis thaliana OX=3702 GN=TOM2AH3 PE=2 SV=1	S	Function unknown	tetraspanin-19 [Solanum lycopersicum]	cellular component: cellular anatomical entity (GO:0110165)
Solyc02g079170.2.ITAG2.4	Solyc02g079170.2	42.066	42.0365	38.5191	40.8739	17.543	18.1502	21.9904	19.2279	1.73799e-18	1.06096	up	[C]	Energy production and conversion	Molecular Function: calcium ion binding (GO:0005509);; Molecular Function: oxidoreductase activity (GO:0016491);;	K17871|0.0|sly:101252838|K17871 NADH:ubiquinone reductase (non-electrogenic) [EC:1.6.5.9] | (RefSeq) external alternative NAD(P)H-ubiquinone oxidoreductase B2, mitochondrial	--	[C]	Energy production and conversion	Pyridine nucleotide-disulphide oxidoreductase	External alternative NAD(P)H-ubiquinone oxidoreductase B2, mitochondrial OS=Arabidopsis thaliana OX=3702 GN=NDB2 PE=1 SV=1	C	Energy production and conversion	external alternative NAD(P)H-ubiquinone oxidoreductase B2, mitochondrial [Solanum lycopersicum]	molecular function: binding (GO:0005488);; molecular function: catalytic activity (GO:0003824)
Solyc02g079290.2.ITAG2.4	Solyc02g079290.2	7.41932	8.34114	8.77664	8.17903	2.6135	3.22802	3.2307	3.02407	6.7003e-06	1.39793	up	--	--	--	K06910|1.50e-64|bna:106427135|K06910 phosphatidylethanolamine-binding protein | (RefSeq) protein MOTHER of FT and TFL1-like	--	[R]	General function prediction only	Phosphatidylethanolamine-binding protein	Protein MOTHER of FT and TFL1 OS=Arabidopsis thaliana OX=3702 GN=MFT PE=1 SV=1	S	Function unknown	SP2G [Solanum lycopersicum]	--
Solyc02g079520.1.ITAG2.4	Solyc02g079520.1	6.85146	5.75484	4.95996	5.85542	0.091921	0.37323	0	0.15505	1.41178e-10	5.0203	up	--	--	Molecular Function: calcium ion binding (GO:0005509);;	K24345|3.06e-74|sot:102605957|K24345 calcium-binding protein KIC and related proteins | (RefSeq) calcium-binding protein KIC-like	--	[ZD]	Cytoskeleton;; Cell cycle control, cell division, chromosome partitioning	EF-hand domain pair	Calcium-binding protein KRP1 OS=Arabidopsis thaliana OX=3702 GN=KRP1 PE=2 SV=1	--	--	calcium-binding protein KRP1-like [Solanum lycopersicum]	molecular function: binding (GO:0005488)
Solyc02g079530.2.ITAG2.4	Solyc02g079530.2	1.38877	2.00435	1.86546	1.75286	0.118195	0.319372	0.54832	0.328629	3.62478e-07	2.38265	up	[T]	Signal transduction mechanisms	Molecular Function: protein serine/threonine kinase activity (GO:0004674);; Molecular Function: ATP binding (GO:0005524);; Cellular Component: integral component of membrane (GO:0016021);; Biological Process: recognition of pollen (GO:0048544);;	K24104|7.53e-80|thj:104799061|K24104 GPN-loop GTPase | (RefSeq) LOW QUALITY PROTEIN: uncharacterized protein LOC104799061	--	--	--	Protein tyrosine and serine/threonine kinase	G-type lectin S-receptor-like serine/threonine-protein kinase SD1-13 OS=Arabidopsis thaliana OX=3702 GN=SD113 PE=1 SV=2	G	Carbohydrate transport and metabolism	uncharacterized protein LOC101264400 [Solanum lycopersicum]	biological process: metabolic process (GO:0008152);; biological process: cellular process (GO:0009987);; molecular function: catalytic activity (GO:0003824);; molecular function: binding (GO:0005488);; cellular component: cellular anatomical entity (GO:0110165);; biological process: reproduction (GO:0000003);; biological process: reproductive process (GO:0022414)
Solyc02g079540.1.ITAG2.4	Solyc02g079540.1	4.71949	5.03318	4.17742	4.64336	0	0.196084	0.020042	0.072042	0.000308212	5.93893	up	[T]	Signal transduction mechanisms	Molecular Function: protein serine/threonine kinase activity (GO:0004674);; Molecular Function: ATP binding (GO:0005524);; Cellular Component: integral component of membrane (GO:0016021);; Biological Process: recognition of pollen (GO:0048544);;	K24104|1.52e-77|thj:104799061|K24104 GPN-loop GTPase | (RefSeq) LOW QUALITY PROTEIN: uncharacterized protein LOC104799061	--	--	--	Protein tyrosine and serine/threonine kinase	G-type lectin S-receptor-like serine/threonine-protein kinase SD1-13 OS=Arabidopsis thaliana OX=3702 GN=SD113 PE=1 SV=2	G	Carbohydrate transport and metabolism	uncharacterized protein LOC101264400 [Solanum lycopersicum]	biological process: metabolic process (GO:0008152);; biological process: cellular process (GO:0009987);; molecular function: catalytic activity (GO:0003824);; molecular function: binding (GO:0005488);; cellular component: cellular anatomical entity (GO:0110165);; biological process: reproduction (GO:0000003);; biological process: reproductive process (GO:0022414)
Solyc02g080040.2.ITAG2.4	Solyc02g080040.2	5.41728	5.49148	4.33424	5.081	1.53325	1.54861	2.11601	1.73262	1.98281e-08	1.51833	up	[T]	Signal transduction mechanisms	Molecular Function: protein kinase activity (GO:0004672);; Molecular Function: ATP binding (GO:0005524);; Cellular Component: integral component of membrane (GO:0016021);;	K24104|4.51e-101|thj:104799061|K24104 GPN-loop GTPase | (RefSeq) LOW QUALITY PROTEIN: uncharacterized protein LOC104799061	--	--	--	Protein tyrosine and serine/threonine kinase	Cysteine-rich receptor-like protein kinase 10 OS=Arabidopsis thaliana OX=3702 GN=CRK10 PE=1 SV=3	T	Signal transduction mechanisms	cysteine-rich receptor-like protein kinase 10 [Solanum lycopersicum]	biological process: metabolic process (GO:0008152);; biological process: cellular process (GO:0009987);; molecular function: catalytic activity (GO:0003824);; molecular function: binding (GO:0005488);; cellular component: cellular anatomical entity (GO:0110165)
Solyc02g080060.1.ITAG2.4	Solyc02g080060.1	3.34016	5.23539	4.71758	4.43104	0.716883	2.16451	1.80542	1.56227	0.000815727	1.47455	up	--	--	Molecular Function: protein kinase activity (GO:0004672);; Molecular Function: ATP binding (GO:0005524);; Cellular Component: integral component of membrane (GO:0016021);;	--	--	--	--	Salt stress response/antifungal	Cysteine-rich receptor-like protein kinase 26 OS=Arabidopsis thaliana OX=3702 GN=CRK26 PE=2 SV=1	T	Signal transduction mechanisms	hypothetical protein EJD97_022358, partial [Solanum chilense]	biological process: metabolic process (GO:0008152);; biological process: cellular process (GO:0009987);; molecular function: catalytic activity (GO:0003824);; molecular function: binding (GO:0005488);; cellular component: cellular anatomical entity (GO:0110165)
Solyc02g080070.2.ITAG2.4	Solyc02g080070.2	1.62573	1.31685	1.69294	1.54517	0.323782	0.262381	0.544509	0.376891	3.26172e-06	1.99764	up	[T]	Signal transduction mechanisms	Molecular Function: protein kinase activity (GO:0004672);; Molecular Function: ATP binding (GO:0005524);; Cellular Component: integral component of membrane (GO:0016021);;	K24104|3.49e-95|thj:104799061|K24104 GPN-loop GTPase | (RefSeq) LOW QUALITY PROTEIN: uncharacterized protein LOC104799061	--	--	--	Protein tyrosine and serine/threonine kinase	Cysteine-rich receptor-like protein kinase 29 OS=Arabidopsis thaliana OX=3702 GN=CRK29 PE=2 SV=1	T	Signal transduction mechanisms	putative receptor-like protein kinase At4g00960 [Solanum lycopersicum]	biological process: metabolic process (GO:0008152);; biological process: cellular process (GO:0009987);; molecular function: catalytic activity (GO:0003824);; molecular function: binding (GO:0005488);; cellular component: cellular anatomical entity (GO:0110165)
Solyc02g081350.2.ITAG2.4	Solyc02g081350.2	1.0778	1.46273	1.14207	1.22753	0.061899	0	0	0.020633	1.97309e-10	5.91981	up	[IQ]	Lipid transport and metabolism;; Secondary metabolites biosynthesis, transport and catabolism	Molecular Function: catalytic activity (GO:0003824);;	K23618|0.0|spen:107010994|K23618 acyl-activating enzyme 11/12 [EC:6.2.1.2 6.2.1.-] | (RefSeq) butyrate--CoA ligase AAE11, peroxisomal-like	--	[I]	Lipid transport and metabolism	AMP-binding enzyme	Butyrate--CoA ligase AAE11, peroxisomal OS=Arabidopsis thaliana OX=3702 GN=AAE11 PE=1 SV=1	I	Lipid transport and metabolism	butyrate--CoA ligase AAE11, peroxisomal-like [Solanum pennellii]	molecular function: catalytic activity (GO:0003824)
Solyc02g081360.2.ITAG2.4	Solyc02g081360.2	4.37132	4.5061	4.11505	4.33083	0	0.119926	0.084888	0.0682713	1.09002e-34	5.90701	up	[IQ]	Lipid transport and metabolism;; Secondary metabolites biosynthesis, transport and catabolism	Molecular Function: catalytic activity (GO:0003824);;	K23618|0.0|sly:101264780|K23618 acyl-activating enzyme 11/12 [EC:6.2.1.2 6.2.1.-] | (RefSeq) butyrate--CoA ligase AAE11, peroxisomal	--	[I]	Lipid transport and metabolism	AMP-binding enzyme	Butyrate--CoA ligase AAE11, peroxisomal OS=Arabidopsis thaliana OX=3702 GN=AAE11 PE=1 SV=1	I	Lipid transport and metabolism	butyrate--CoA ligase AAE11, peroxisomal [Solanum lycopersicum]	molecular function: catalytic activity (GO:0003824)
Solyc02g081370.2.ITAG2.4	Solyc02g081370.2	0.919901	1.16054	0.945203	1.00855	0.2087	0.378276	0.250896	0.279291	0.0015465	1.77691	up	[IQ]	Lipid transport and metabolism;; Secondary metabolites biosynthesis, transport and catabolism	Molecular Function: catalytic activity (GO:0003824);;	K23618|0.0|sly:112940025|K23618 acyl-activating enzyme 11/12 [EC:6.2.1.2 6.2.1.-] | (RefSeq) butyrate--CoA ligase AAE11, peroxisomal-like	--	[I]	Lipid transport and metabolism	AMP-binding enzyme	Butyrate--CoA ligase AAE11, peroxisomal OS=Arabidopsis thaliana OX=3702 GN=AAE11 PE=1 SV=1	I	Lipid transport and metabolism	butyrate--CoA ligase AAE11, peroxisomal-like [Solanum lycopersicum]	molecular function: catalytic activity (GO:0003824)
Solyc02g081450.2.ITAG2.4	Solyc02g081450.2	54.6068	49.0174	46.6427	50.089	14.6061	11.172	11.711	12.4964	9.11613e-37	1.96995	up	--	--	Cellular Component: integral component of membrane (GO:0016021);;	--	--	--	--	Late embryogenesis abundant protein	NDR1/HIN1-like protein 6 OS=Arabidopsis thaliana OX=3702 GN=NHL6 PE=1 SV=1	S	Function unknown	NDR1/HIN1-like protein 6 [Solanum lycopersicum]	cellular component: cellular anatomical entity (GO:0110165)
Solyc02g082450.2.ITAG2.4	Solyc02g082450.2	4.77722	2.91738	2.38831	3.36097	0.132825	0.158406	0.237532	0.176254	2.62778e-17	4.15107	up	--	--	Cellular Component: integral component of membrane (GO:0016021);; Biological Process: transmembrane transport (GO:0055085);;	K24139|2.52e-285|sly:101263965|K24139 auxin efflux carrier family protein | (RefSeq) protein PIN-LIKES 7-like	--	[S]	Function unknown	Membrane transport protein	Protein PIN-LIKES 5 OS=Arabidopsis thaliana OX=3702 GN=PILS5 PE=2 SV=1	S	Function unknown	protein PIN-LIKES 7-like [Solanum lycopersicum]	cellular component: cellular anatomical entity (GO:0110165);; biological process: cellular process (GO:0009987);; biological process: localization (GO:0051179)
Solyc02g082910.2.ITAG2.4	Solyc02g082910.2	9.90499	13.5587	10.7722	11.412	3.38396	3.63167	3.21169	3.40911	2.17448e-20	1.7075	up	[IQ]	Lipid transport and metabolism;; Secondary metabolites biosynthesis, transport and catabolism	Molecular Function: catalytic activity (GO:0003824);;	K23618|3.52e-155|psom:113290563|K23618 acyl-activating enzyme 11/12 [EC:6.2.1.2 6.2.1.-] | (RefSeq) probable acyl-activating enzyme 12, peroxisomal	--	[I]	Lipid transport and metabolism	AMP-binding enzyme	Probable acyl-activating enzyme 1, peroxisomal OS=Arabidopsis thaliana OX=3702 GN=AAE1 PE=2 SV=1	I	Lipid transport and metabolism	probable acyl-activating enzyme 1, peroxisomal [Solanum lycopersicum]	molecular function: catalytic activity (GO:0003824)
Solyc02g082920.2.ITAG2.4	Solyc02g082920.2	7.01878	6.00485	5.85987	6.2945	0.465877	0.55676	1.65132	0.89132	5.33585e-10	2.78386	up	[R]	General function prediction only	Molecular Function: chitinase activity (GO:0004568);; Biological Process: carbohydrate metabolic process (GO:0005975);; Biological Process: chitin catabolic process (GO:0006032);; Biological Process: cell wall macromolecule catabolic process (GO:0016998);;	K20547|4.50e-191|sly:544149|K20547 basic endochitinase B [EC:3.2.1.14] | (RefSeq) CHI3; acidic 26 kDa endochitinase precursor	Amino sugar and nucleotide sugar metabolism (ko00520);; MAPK signaling pathway - plant (ko04016)	[R]	General function prediction only	Chitinase class I	Acidic 26 kDa endochitinase OS=Solanum lycopersicum OX=4081 GN=CHI3 PE=1 SV=1	S	Function unknown	acidic 26 kDa endochitinase precursor [Solanum lycopersicum]	molecular function: catalytic activity (GO:0003824);; biological process: metabolic process (GO:0008152);; biological process: cellular process (GO:0009987)
Solyc02g083360.1.ITAG2.4	Solyc02g083360.1	34.075	33.5465	32.0197	33.2137	9.77739	11.8617	10.518	10.719	3.39856e-17	1.59685	up	--	--	--	--	--	--	--	--	--	S	Function unknown	uncharacterized protein LOC101245715 [Solanum lycopersicum]	--
Solyc02g083400.2.ITAG2.4	Solyc02g083400.2	16.3402	16.4624	17.2966	16.6997	3.29817	6.073	6.00908	5.12675	7.50297e-12	1.67386	up	--	--	Cellular Component: integral component of membrane (GO:0016021);;	K15014|8.38e-39|qsu:112035105|K15014 solute carrier family 29 (equilibrative nucleoside transporter), member 1/2/3 | (RefSeq) equilibrative nucleotide transporter 3-like	--	[O]	Posttranslational modification, protein turnover, chaperones	Ring finger domain	NEP1-interacting protein 2 OS=Arabidopsis thaliana OX=3702 GN=NIP2 PE=1 SV=1	O	Posttranslational modification, protein turnover, chaperones	NEP1-interacting protein-like 1 [Solanum lycopersicum]	cellular component: cellular anatomical entity (GO:0110165)
Solyc02g083720.2.ITAG2.4	Solyc02g083720.2	5.58523	5.65824	4.72382	5.32243	1.25246	2.377	3.55097	2.39348	0.00195371	1.13401	up	--	--	Molecular Function: calmodulin binding (GO:0005516);; Biological Process: defense response (GO:0006952);; Biological Process: response to biotic stimulus (GO:0009607);; Cellular Component: integral component of membrane (GO:0016021);;	K08472|0.0|spen:107009259|K08472 mlo protein | (RefSeq) MLO-like protein 4 isoform X1	--	--	--	Mlo family	MLO-like protein 4 OS=Arabidopsis thaliana OX=3702 GN=MLO4 PE=2 SV=2	P	Inorganic ion transport and metabolism	MLO-like protein 4 isoform X1 [Solanum lycopersicum]	molecular function: binding (GO:0005488);; biological process: response to stimulus (GO:0050896);; cellular component: cellular anatomical entity (GO:0110165)
Solyc02g085180.2.ITAG2.4	Solyc02g085180.2	41.8854	39.7436	31.3465	37.6585	6.63026	11.7921	11.6194	10.0139	1.82242e-19	1.88535	up	[HR]	Coenzyme transport and metabolism;; General function prediction only	Molecular Function: catalytic activity (GO:0003824);;	--	--	[R]	General function prediction only	alpha/beta hydrolase fold	--	S	Function unknown	alpha/beta fold family protein [Solanum lycopersicum]	molecular function: catalytic activity (GO:0003824)
Solyc02g085830.2.ITAG2.4	Solyc02g085830.2	3.00717	2.69009	3.24728	2.98151	0.712203	0.579732	0.730312	0.674082	4.9254e-05	2.07034	up	--	--	Biological Process: protein transport (GO:0015031);;	K19476|1.40e-149|sly:101246301|K19476 vacuolar protein sorting-associated protein IST1 | (RefSeq) IST1 homolog	Endocytosis (ko04144)	[Z]	Cytoskeleton	Regulator of Vps4 activity in the MVB pathway	--	Z	Cytoskeleton	IST1 homolog [Solanum lycopersicum]	biological process: localization (GO:0051179)
Solyc02g086300.2.ITAG2.4	Solyc02g086300.2	91.174	100.877	89.7767	93.9424	27.0641	24.61	26.5099	26.0613	2.55189e-64	1.81876	up	[E]	Amino acid transport and metabolism	Biological Process: glutamine metabolic process (GO:0006541);; Molecular Function: hydrolase activity (GO:0016787);;	--	--	--	--	Peptidase C26	Putative glutamine amidotransferase GAT1_2.1 OS=Arabidopsis thaliana OX=3702 GN=GAT1_2.1 PE=2 SV=1	F	Nucleotide transport and metabolism	putative glutamine amidotransferase GAT1_2.1 [Solanum lycopersicum]	biological process: metabolic process (GO:0008152);; biological process: cellular process (GO:0009987);; molecular function: catalytic activity (GO:0003824)
Solyc02g086880.2.ITAG2.4	Solyc02g086880.2	1148.97	1222.57	1166.83	1179.46	249.287	331.559	285.934	288.927	7.64912e-72	2.0006	up	[CHR]	Energy production and conversion;; Coenzyme transport and metabolism;; General function prediction only	Cellular Component: mitochondrion (GO:0005739);; Molecular Function: formate dehydrogenase (NAD+) activity (GO:0008863);; Cellular Component: formate dehydrogenase complex (GO:0009326);; Cellular Component: chloroplast (GO:0009507);; Molecular Function: oxidoreductase activity, acting on the CH-OH group of donors, NAD or NADP as acceptor (GO:0016616);; Biological Process: formate catabolic proces…	K00122|1.76e-282|sly:544250|K00122 formate dehydrogenase [EC:1.17.1.9] | (RefSeq) fdh; formate dehydrogenase	Glyoxylate and dicarboxylate metabolism (ko00630);; Carbon metabolism (ko01200)	[C]	Energy production and conversion	D-isomer specific 2-hydroxyacid dehydrogenase, NAD binding domain	Formate dehydrogenase, mitochondrial OS=Solanum tuberosum OX=4113 GN=FDH1 PE=1 SV=2	C	Energy production and conversion	formate dehydrogenase [Solanum lycopersicum]	cellular component: intracellular (GO:0005622);; cellular component: cellular anatomical entity (GO:0110165);; biological process: metabolic process (GO:0008152);; molecular function: catalytic activity (GO:0003824);; cellular component: protein-containing complex (GO:0032991);; biological process: cellular process (GO:0009987);; molecular function: binding (GO:0005488)
Solyc02g087990.2.ITAG2.4	Solyc02g087990.2	3.02615	4.52008	4.58117	4.04247	0.235687	0.61448	1.34726	0.732474	1.16831e-07	2.44385	up	--	--	Molecular Function: glycogen (starch) synthase activity (GO:0004373);; Cellular Component: integral component of membrane (GO:0016021);;	--	--	--	--	Protein of unknown function (DUF1666)	--	S	Function unknown	uncharacterized protein LOC101244638 isoform X1 [Solanum lycopersicum]	molecular function: catalytic activity (GO:0003824);; cellular component: cellular anatomical entity (GO:0110165)
Solyc02g088090.1.ITAG2.4	Solyc02g088090.1	63.7387	56.6731	54.3634	58.2584	23.0805	30.4761	25.0763	26.211	2.90242e-12	1.12307	up	--	--	Molecular Function: calcium ion binding (GO:0005509);; Cellular Component: integral component of membrane (GO:0016021);;	K02183|1.13e-119|sly:101251639|K02183 calmodulin | (RefSeq) probable calcium-binding protein CML30	MAPK signaling pathway - plant (ko04016);; Phosphatidylinositol signaling system (ko04070);; Plant-pathogen interaction (ko04626)	[T]	Signal transduction mechanisms	EF hand	Probable calcium-binding protein CML45 OS=Arabidopsis thaliana OX=3702 GN=CML45 PE=2 SV=1	T	Signal transduction mechanisms	probable calcium-binding protein CML30 [Solanum lycopersicum]	molecular function: binding (GO:0005488);; cellular component: cellular anatomical entity (GO:0110165)
Solyc02g089090.2.ITAG2.4	Solyc02g089090.2	2.13104	2.36735	3.84325	2.78055	1.2335	0.893948	1.4393	1.18892	0.000459797	1.19305	up	[T]	Signal transduction mechanisms	Molecular Function: protein kinase activity (GO:0004672);; Molecular Function: ATP binding (GO:0005524);; Cellular Component: plasma membrane (GO:0005886);; Cellular Component: plasmodesma (GO:0009506);; Cellular Component: integral component of membrane (GO:0016021);; Biological Process: protein autophosphorylation (GO:0046777);;	K13435|7.45e-111|sly:101268866|K13435 serine/threonine-protein kinase Pto | (RefSeq) Pto; serine/threonine protein kinase Pto	Plant-pathogen interaction (ko04626)	[T]	Signal transduction mechanisms	Protein tyrosine and serine/threonine kinase	Receptor-like protein kinase FERONIA OS=Arabidopsis thaliana OX=3702 GN=FER PE=1 SV=1	T	Signal transduction mechanisms	receptor-like protein kinase FERONIA [Solanum lycopersicum]	biological process: metabolic process (GO:0008152);; biological process: cellular process (GO:0009987);; molecular function: catalytic activity (GO:0003824);; molecular function: binding (GO:0005488);; cellular component: cellular anatomical entity (GO:0110165)
Solyc02g089150.2.ITAG2.4	Solyc02g089150.2	2.85583	2.37989	1.14153	2.12575	0.265059	0.301153	0	0.188737	6.57908e-06	3.43974	up	[G]	Carbohydrate transport and metabolism	Biological Process: lipid metabolic process (GO:0006629);; Molecular Function: phosphoric diester hydrolase activity (GO:0008081);;	--	--	--	--	--	PI-PLC X domain-containing protein At5g67130 OS=Arabidopsis thaliana OX=3702 GN=At5g67130 PE=1 SV=1	S	Function unknown	PI-PLC X domain-containing protein At5g67130 [Solanum lycopersicum]	biological process: metabolic process (GO:0008152);; molecular function: catalytic activity (GO:0003824)
Solyc02g089720.1.ITAG2.4	Solyc02g089720.1	168.873	174.619	184.387	175.96	65.3187	56.4276	57.4975	59.7479	4.52428e-45	1.52562	up	[G]	Carbohydrate transport and metabolism	Molecular Function: glucan endo-1,3-beta-glucanase activity, C-3 substituted reducing group (GO:0052861);;	K01180|0.0|sly:101265981|K01180 endo-1,3(4)-beta-glucanase [EC:3.2.1.6] | (RefSeq) probable endo-1,3(4)-beta-glucanase ARB_01444 isoform X1	--	[G]	Carbohydrate transport and metabolism	Glycosyl hydrolase family 81 C-terminal domain	--	G	Carbohydrate transport and metabolism	probable endo-1,3(4)-beta-glucanase ARB_01444 isoform X1 [Solanum lycopersicum]	molecular function: catalytic activity (GO:0003824)
Solyc02g090210.2.ITAG2.4	Solyc02g090210.2	10.1157	13.3894	7.52798	10.3444	0.098311	0.084713	0	0.061008	4.08738e-35	7.33114	up	--	--	Molecular Function: hydrolase activity, acting on ester bonds (GO:0016788);;	K00679|2.81e-55|cic:CICLE_v10027727mg|K00679 phospholipid:diacylglycerol acyltransferase [EC:2.3.1.158] | (RefSeq) hypothetical protein	Glycerolipid metabolism (ko00561)	--	--	GDSL-like Lipase/Acylhydrolase	GDSL esterase/lipase At2g23540 OS=Arabidopsis thaliana OX=3702 GN=At2g23540 PE=2 SV=1	S	Function unknown	GDSL esterase/lipase At2g23540 [Solanum lycopersicum]	molecular function: catalytic activity (GO:0003824)
Solyc02g091100.2.ITAG2.4	Solyc02g091100.2	78.2259	77.6566	72.9967	76.2931	33.3548	36.5013	33.7097	34.522	2.12178e-27	1.11409	up	[EH]	Amino acid transport and metabolism;; Coenzyme transport and metabolism	Molecular Function: magnesium ion binding (GO:0000287);; Molecular Function: catalytic activity (GO:0003824);; Molecular Function: thiamine pyrophosphate binding (GO:0030976);;	K12261|0.0|sly:101264774|K12261 2-hydroxyacyl-CoA lyase 1 [EC:4.1.-.-] | (RefSeq) 2-hydroxyacyl-CoA lyase	Peroxisome (ko04146)	[EH]	Amino acid transport and metabolism;; Coenzyme transport and metabolism	Thiamine pyrophosphate enzyme, N-terminal TPP binding domain	2-hydroxyacyl-CoA lyase OS=Arabidopsis thaliana OX=3702 GN=HACL PE=1 SV=1	--	--	2-hydroxyacyl-CoA lyase [Solanum lycopersicum]	molecular function: binding (GO:0005488);; molecular function: catalytic activity (GO:0003824)
Solyc02g091380.1.ITAG2.4	Solyc02g091380.1	5.54059	4.42397	6.4454	5.46999	0.090186	0.316771	0.090193	0.165717	1.15399e-09	4.609	up	--	--	--	--	--	--	--	--	--	--	--	hypothetical protein EJD97_016457 [Solanum chilense]	--
Solyc02g092860.2.ITAG2.4	Solyc02g092860.2	2.64933	3.76692	3.08221	3.16615	0.426395	0.485816	0.50669	0.472967	1.71331e-15	2.68231	up	[QV]	Secondary metabolites biosynthesis, transport and catabolism;; Defense mechanisms	Molecular Function: monooxygenase activity (GO:0004497);; Molecular Function: iron ion binding (GO:0005506);; Molecular Function: oxidoreductase activity, acting on paired donors, with incorporation or reduction of molecular oxygen (GO:0016705);; Molecular Function: heme binding (GO:0020037);;	K13260|7.10e-243|ini:109151908|K13260 isoflavone/4'-methoxyisoflavone 2'-hydroxylase [EC:1.14.14.90 1.14.14.89] | (RefSeq) cytochrome P450 81E8-like	Isoflavonoid biosynthesis (ko00943)	[Q]	Secondary metabolites biosynthesis, transport and catabolism	Cytochrome P450	Cytochrome P450 81Q32 OS=Catharanthus roseus OX=4058 GN=CYP81Q32 PE=2 SV=1	Q	Secondary metabolites biosynthesis, transport and catabolism	cytochrome P450 81D1-like [Solanum lycopersicum]	biological process: metabolic process (GO:0008152);; molecular function: catalytic activity (GO:0003824);; molecular function: binding (GO:0005488)
Solyc02g093650.2.ITAG2.4	Solyc02g093650.2	15.8714	11.7686	6.59099	11.4103	0.98012	0.369232	0.188851	0.512734	1.59372e-17	4.42321	up	--	--	Molecular Function: electron transfer activity (GO:0009055);;	--	--	--	--	Plastocyanin-like domain	Early nodulin-like protein 1 OS=Arabidopsis thaliana OX=3702 GN=At2g25060 PE=2 SV=2	S	Function unknown	mavicyanin [Solanum lycopersicum]	biological process: metabolic process (GO:0008152);; molecular function: catalytic activity (GO:0003824)
Solyc02g094180.2.ITAG2.4	Solyc02g094180.2	101.558	94.4546	79.6276	91.8799	9.84192	15.0482	13.9792	12.9564	8.21739e-69	2.79872	up	--	--	Molecular Function: peroxidase activity (GO:0004601);; Cellular Component: extracellular region (GO:0005576);; Biological Process: response to oxidative stress (GO:0006979);; Molecular Function: heme binding (GO:0020037);; Biological Process: hydrogen peroxide catabolic process (GO:0042744);; Molecular Function: metal ion binding (GO:0046872);;	K00430|2.31e-236|sly:101267754|K00430 peroxidase [EC:1.11.1.7] | (RefSeq) peroxidase 51	Phenylpropanoid biosynthesis (ko00940)	--	--	Peroxidase	Peroxidase 51 OS=Arabidopsis thaliana OX=3702 GN=PER51 PE=2 SV=1	Q	Secondary metabolites biosynthesis, transport and catabolism	peroxidase 51 [Solanum lycopersicum]	biological process: metabolic process (GO:0008152);; biological process: cellular process (GO:0009987);; biological process: response to stimulus (GO:0050896);; biological process: detoxification (GO:0098754);; molecular function: catalytic activity (GO:0003824);; molecular function: antioxidant activity (GO:0016209);; cellular component: cellular anatomical entity (GO:0110165);; molecular functi…
Solyc03g005210.2.ITAG2.4	Solyc03g005210.2	56.6127	65.2795	30.5396	50.8106	1.52943	3.06697	0.902994	1.83313	2.16402e-14	4.74754	up	--	--	--	--	--	--	--	Probable lipid transfer	--	S	Function unknown	classical arabinogalactan protein 4 [Solanum lycopersicum]	--
Solyc03g005320.2.ITAG2.4	Solyc03g005320.2	27.4725	28.9706	17.3096	24.5842	2.51733	3.06862	2.17686	2.5876	1.69336e-49	3.21426	up	--	--	Biological Process: fatty acid biosynthetic process (GO:0006633);; Cellular Component: integral component of membrane (GO:0016021);; Molecular Function: transferase activity, transferring acyl groups other than amino-acyl groups (GO:0016747);;	K15397|0.0|sly:101258036|K15397 3-ketoacyl-CoA synthase [EC:2.3.1.199] | (RefSeq) 3-ketoacyl-CoA synthase 11	Fatty acid elongation (ko00062);; Plant-pathogen interaction (ko04626)	--	--	FAE1/Type III polyketide synthase-like protein	3-ketoacyl-CoA synthase 11 OS=Arabidopsis thaliana OX=3702 GN=KCS11 PE=1 SV=1	I	Lipid transport and metabolism	3-ketoacyl-CoA synthase 11 [Solanum lycopersicum]	biological process: metabolic process (GO:0008152);; biological process: cellular process (GO:0009987);; cellular component: cellular anatomical entity (GO:0110165);; molecular function: catalytic activity (GO:0003824)
Solyc03g006100.2.ITAG2.4	Solyc03g006100.2	0.736749	1.85731	0.956701	1.18359	0.311826	0.095381	0.291016	0.232741	4.67259e-05	2.2943	up	[M]	Cell wall/membrane/envelope biogenesis	Molecular Function: protein serine/threonine kinase activity (GO:0004674);; Molecular Function: ATP binding (GO:0005524);; Cellular Component: integral component of membrane (GO:0016021);;	K13420|4.06e-261|sly:101247789|K13420 LRR receptor-like serine/threonine-protein kinase FLS2 [EC:2.7.11.1] | (RefSeq) probable LRR receptor-like serine/threonine-protein kinase At3g47570	MAPK signaling pathway - plant (ko04016);; Plant-pathogen interaction (ko04626)	--	--	Protein kinase domain	Receptor kinase-like protein Xa21 OS=Oryza sativa subsp. indica OX=39946 GN=XA21 PE=1 SV=1	T	Signal transduction mechanisms	probable LRR receptor-like serine/threonine-protein kinase At3g47570 [Solanum lycopersicum]	biological process: metabolic process (GO:0008152);; biological process: cellular process (GO:0009987);; molecular function: catalytic activity (GO:0003824);; molecular function: binding (GO:0005488);; cellular component: cellular anatomical entity (GO:0110165)
Solyc03g006620.2.ITAG2.4	Solyc03g006620.2	7.62259	7.94209	8.20715	7.92394	3.40402	2.29732	2.84742	2.84958	9.54167e-09	1.43657	up	--	--	Cellular Component: integral component of membrane (GO:0016021);;	--	--	--	--	Cotton fibre expressed protein	--	S	Function unknown	uncharacterized protein LOC101263673 [Solanum lycopersicum]	cellular component: cellular anatomical entity (GO:0110165)
Solyc03g006700.2.ITAG2.4	Solyc03g006700.2	144.994	150.067	123.099	139.387	68.3832	69.2703	66.2243	67.9593	1.72085e-17	1.00561	up	--	--	Molecular Function: peroxidase activity (GO:0004601);; Cellular Component: extracellular region (GO:0005576);; Biological Process: response to oxidative stress (GO:0006979);; Molecular Function: heme binding (GO:0020037);; Biological Process: hydrogen peroxide catabolic process (GO:0042744);; Molecular Function: metal ion binding (GO:0046872);;	K00430|8.18e-246|sly:101265511|K00430 peroxidase [EC:1.11.1.7] | (RefSeq) suberization-associated anionic peroxidase 2-like	Phenylpropanoid biosynthesis (ko00940)	--	--	Peroxidase	Suberization-associated anionic peroxidase 2 OS=Solanum lycopersicum OX=4081 GN=TAP2 PE=3 SV=1	Q	Secondary metabolites biosynthesis, transport and catabolism	suberization-associated anionic peroxidase 2-like [Solanum lycopersicum]	biological process: metabolic process (GO:0008152);; biological process: cellular process (GO:0009987);; biological process: response to stimulus (GO:0050896);; biological process: detoxification (GO:0098754);; molecular function: catalytic activity (GO:0003824);; molecular function: antioxidant activity (GO:0016209);; cellular component: cellular anatomical entity (GO:0110165);; molecular functi…
Solyc03g019920.1.ITAG2.4	Solyc03g019920.1	11.7831	13.3987	6.49134	10.5577	0.072647	1.2706	1.21209	0.851778	0.00265044	3.59522	up	--	--	Cellular Component: integral component of membrane (GO:0016021);;	K04077|9.06e-18|cmax:111488761|K04077 chaperonin GroEL | (RefSeq) LOW QUALITY PROTEIN: chaperonin CPN60-like 2, mitochondrial	RNA degradation (ko03018)	--	--	Late embryogenesis abundant protein	NDR1/HIN1-like protein 6 OS=Arabidopsis thaliana OX=3702 GN=NHL6 PE=1 SV=1	S	Function unknown	NDR1/HIN1-like protein 6 [Solanum lycopersicum]	cellular component: cellular anatomical entity (GO:0110165)
Solyc03g019980.1.ITAG2.4	Solyc03g019980.1	1.02859	1.55854	1.71148	1.43287	0.340511	0.413542	0.424081	0.392711	1.11941e-07	1.82942	up	[T]	Signal transduction mechanisms	Molecular Function: protein serine/threonine kinase activity (GO:0004674);; Molecular Function: ATP binding (GO:0005524);; Cellular Component: integral component of membrane (GO:0016021);;	K13428|4.68e-113|bna:106371753|K13428 LRR receptor-like serine/threonine-protein kinase EFR [EC:2.7.11.1] | (RefSeq) LRR receptor-like serine/threonine-protein kinase EFR	Plant-pathogen interaction (ko04626)	--	--	Protein kinase domain	Putative receptor-like protein kinase At3g47110 OS=Arabidopsis thaliana OX=3702 GN=At3g47110 PE=3 SV=1	T	Signal transduction mechanisms	putative receptor-like protein kinase At3g47110 [Solanum lycopersicum]	biological process: metabolic process (GO:0008152);; biological process: cellular process (GO:0009987);; molecular function: catalytic activity (GO:0003824);; molecular function: binding (GO:0005488);; cellular component: cellular anatomical entity (GO:0110165)
Solyc03g020010.1.ITAG2.4	Solyc03g020010.1	405.085	422.961	327.169	385.072	80.8552	111.696	115.639	102.73	2.28795e-38	1.88094	up	--	--	Molecular Function: endopeptidase inhibitor activity (GO:0004866);;	--	--	--	--	Trypsin and protease inhibitor	Kunitz trypsin inhibitor 5 OS=Arabidopsis thaliana OX=3702 GN=KTI5 PE=2 SV=1	S	Function unknown	miraculin precursor [Solanum lycopersicum]	biological process: biological regulation (GO:0065007);; molecular function: molecular function regulator (GO:0098772)
Solyc03g025720.2.ITAG2.4	Solyc03g025720.2	107.649	138.124	119.43	121.734	7.17544	12.9277	10.5962	10.2331	4.27987e-95	3.54419	up	[IQ]	Lipid transport and metabolism;; Secondary metabolites biosynthesis, transport and catabolism	Molecular Function: catalytic activity (GO:0003824);;	K22133|0.0|sly:101251259|K22133 oxalate---CoA ligase [EC:6.2.1.8] | (RefSeq) oxalate--CoA ligase	Glyoxylate and dicarboxylate metabolism (ko00630)	[I]	Lipid transport and metabolism	AMP-binding enzyme	Oxalate--CoA ligase OS=Arabidopsis thaliana OX=3702 GN=AAE3 PE=1 SV=1	I	Lipid transport and metabolism	oxalate--CoA ligase [Solanum lycopersicum]	molecular function: catalytic activity (GO:0003824)
Solyc03g026370.1.ITAG2.4	Solyc03g026370.1	104.99	87.0238	74.2852	88.7663	17.9131	27.8064	24.6247	23.448	8.21324e-22	1.89349	up	--	--	Cellular Component: integral component of membrane (GO:0016021);;	K03363|1.85e-09|mtr:MTR_7g055590|K03363 cell division cycle 20, cofactor of APC complex | (RefSeq) transducin family protein/WD-40 repeat protein	Ubiquitin mediated proteolysis (ko04120)	--	--	LysM domain	--	S	Function unknown	uncharacterized protein LOC101263880 [Solanum lycopersicum]	cellular component: cellular anatomical entity (GO:0110165)
Solyc03g031910.2.ITAG2.4	Solyc03g031910.2	4.99715	5.11536	5.09307	5.06852	0.293883	0.578422	0.492268	0.454858	6.36953e-50	3.4393	up	[L]	Replication, recombination and repair	--	K10706|6.22e-262|vvi:100262126|K10706 senataxin [EC:3.6.4.-] | (RefSeq) uncharacterized LOC100262126	--	[A]	RNA processing and modification	AAA domain	Regulator of nonsense transcripts 1 homolog OS=Arabidopsis thaliana OX=3702 GN=UPF1 PE=1 SV=2	A	RNA processing and modification	uncharacterized protein LOC101258828 isoform X2 [Solanum lycopersicum]	--
Solyc03g032150.2.ITAG2.4	Solyc03g032150.2	13.4021	14.3856	11.5751	13.1209	4.53425	5.27926	5.66412	5.15921	2.55047e-13	1.31679	up	--		Molecular Function: protein serine/threonine kinase activity (GO:0004674);; Molecular Function: ATP binding (GO:0005524);;	K00924|1.33e-163|bna:106350736|K00924 kinase [EC:2.7.1.-] | (RefSeq) probable serine/threonine-protein kinase CST isoform X1	--	[T]	Signal transduction mechanisms	Protein kinase domain	Probable serine/threonine-protein kinase PIX13 OS=Arabidopsis thaliana OX=3702 GN=PIX13 PE=1 SV=2	T	Signal transduction mechanisms	probable serine/threonine-protein kinase PIX13 [Solanum lycopersicum]	biological process: metabolic process (GO:0008152);; biological process: cellular process (GO:0009987);; molecular function: catalytic activity (GO:0003824);; molecular function: binding (GO:0005488)
Solyc03g033750.1.ITAG2.4	Solyc03g033750.1	5.66846	6.71859	7.13602	6.50769	0.289141	1.31326	1.68748	1.09663	2.49446e-06	2.53026	up	--	--	--	K08900|3.67e-19|nta:107791011|K08900 mitochondrial chaperone BCS1 | (RefSeq) AAA-ATPase At3g50940-like	--	[O]	Posttranslational modification, protein turnover, chaperones	Domain associated at C-terminal with AAA	AAA-ATPase At3g50940 OS=Arabidopsis thaliana OX=3702 GN=At3g50940 PE=2 SV=1	O	Posttranslational modification, protein turnover, chaperones	hypothetical protein EJD97_020426 [Solanum chilense]	--
Solyc03g033770.1.ITAG2.4	Solyc03g033770.1	8.52358	7.28916	7.70265	7.83846	0.904288	3.49758	2.82414	2.40867	0.00192368	1.66673	up	--	--	Cellular Component: integral component of membrane (GO:0016021);;	K08900|1.39e-06|cqi:110704917|K08900 mitochondrial chaperone BCS1 | (RefSeq) AAA-ATPase At3g50940-like	--	--	--	Domain associated at C-terminal with AAA	--	--	--	hypothetical protein EJD97_020424 [Solanum chilense]	cellular component: cellular anatomical entity (GO:0110165)
Solyc03g033840.2.ITAG2.4	Solyc03g033840.2	13.789	11.4412	14.25	13.1601	0.788049	0.894033	0.954922	0.879001	9.73098e-77	3.86855	up	[MDT]	Cell wall/membrane/envelope biogenesis;; Cell cycle control, cell division, chromosome partitioning;; Signal transduction mechanisms	Molecular Function: ATP binding (GO:0005524);;	K08900|0.0|sly:101250479|K08900 mitochondrial chaperone BCS1 | (RefSeq) AAA-ATPase At3g50940-like	--	[O]	Posttranslational modification, protein turnover, chaperones	Domain associated at C-terminal with AAA	Protein HYPER-SENSITIVITY-RELATED 4 OS=Arabidopsis thaliana OX=3702 GN=HSR4 PE=2 SV=1	O	Posttranslational modification, protein turnover, chaperones	AAA-ATPase At3g50940-like [Solanum lycopersicum]	molecular function: binding (GO:0005488)
Solyc03g034320.2.ITAG2.4	Solyc03g034320.2	73.9747	83.4891	64.0299	73.8312	10.7945	8.48057	7.20354	8.82619	6.74419e-71	3.02719	up	[E]	Amino acid transport and metabolism	Biological Process: glutamine metabolic process (GO:0006541);; Molecular Function: hydrolase activity (GO:0016787);;	--	--	--	--	Peptidase C26	Putative glutamine amidotransferase GAT1_2.1 OS=Arabidopsis thaliana OX=3702 GN=GAT1_2.1 PE=2 SV=1	F	Nucleotide transport and metabolism	putative glutamine amidotransferase GAT1_2.1 [Solanum lycopersicum]	biological process: metabolic process (GO:0008152);; biological process: cellular process (GO:0009987);; molecular function: catalytic activity (GO:0003824)
Solyc03g044900.2.ITAG2.4	Solyc03g044900.2	9.15931	13.551	8.78866	10.4997	1.35638	2.30622	2.6772	2.11327	1.7363e-11	2.27183	up	[T]	Signal transduction mechanisms	Molecular Function: calcium ion binding (GO:0005509);;	K13448|5.11e-131|sly:101253669|K13448 calcium-binding protein CML | (RefSeq) probable calcium-binding protein CML41	Plant-pathogen interaction (ko04626)	[T]	Signal transduction mechanisms	EF-hand domain pair	Probable calcium-binding protein CML41 OS=Arabidopsis thaliana OX=3702 GN=CML41 PE=2 SV=2	T	Signal transduction mechanisms	probable calcium-binding protein CML41 [Solanum lycopersicum]	molecular function: binding (GO:0005488)
Solyc03g044910.1.ITAG2.4	Solyc03g044910.1	52.4236	59.9381	63.0398	58.4672	27.8518	25.187	24.0975	25.7121	4.36276e-17	1.15192	up	--	--	Cellular Component: integral component of membrane (GO:0016021);;	--	--	[I]	Lipid transport and metabolism	GNS1/SUR4 family	Elongation of fatty acids protein 3-like OS=Arabidopsis thaliana OX=3702 GN=HOS3 PE=2 SV=1	I	Lipid transport and metabolism	elongation of fatty acids protein 3-like [Solanum lycopersicum]	cellular component: cellular anatomical entity (GO:0110165)
Solyc03g078360.1.ITAG2.4	Solyc03g078360.1	5.73262	4.48753	5.55577	5.25864	1.09223	1.22107	1.70901	1.34077	2.13455e-17	1.94043	up	[M]	Cell wall/membrane/envelope biogenesis	Molecular Function: protein kinase activity (GO:0004672);; Molecular Function: ATP binding (GO:0005524);; Cellular Component: integral component of membrane (GO:0016021);; Biological Process: recognition of pollen (GO:0048544);;	K13420|4.34e-61|mesc:110601988|K13420 LRR receptor-like serine/threonine-protein kinase FLS2 [EC:2.7.11.1] | (RefSeq) LRR receptor-like serine/threonine-protein kinase FLS2	MAPK signaling pathway - plant (ko04016);; Plant-pathogen interaction (ko04626)	--	--	Protein kinase domain	G-type lectin S-receptor-like serine/threonine-protein kinase LECRK1 OS=Oryza sativa subsp. japonica OX=39947 GN=LECRK1 PE=2 SV=1	T	Signal transduction mechanisms	G-type lectin S-receptor-like serine/threonine-protein kinase LECRK1 [Solanum lycopersicum]	biological process: metabolic process (GO:0008152);; biological process: cellular process (GO:0009987);; molecular function: catalytic activity (GO:0003824);; molecular function: binding (GO:0005488);; cellular component: cellular anatomical entity (GO:0110165);; biological process: reproduction (GO:0000003);; biological process: reproductive process (GO:0022414)
Solyc03g078370.1.ITAG2.4	Solyc03g078370.1	2.16339	2.22465	1.87802	2.08869	0.187332	0.281032	0.629083	0.365816	1.631e-09	2.47848	up	[T]	Signal transduction mechanisms	Molecular Function: protein kinase activity (GO:0004672);; Molecular Function: ATP binding (GO:0005524);; Cellular Component: integral component of membrane (GO:0016021);; Biological Process: recognition of pollen (GO:0048544);;	K13430|3.21e-55|ghi:107938096|K13430 serine/threonine-protein kinase PBS1 [EC:2.7.11.1] | (RefSeq) serine/threonine-protein kinase CDL1-like isoform X1	Plant-pathogen interaction (ko04626)	--	--	Protein kinase domain	G-type lectin S-receptor-like serine/threonine-protein kinase LECRK2 OS=Oryza sativa subsp. japonica OX=39947 GN=LECRK2 PE=3 SV=1	T	Signal transduction mechanisms	G-type lectin S-receptor-like serine/threonine-protein kinase LECRK2 [Solanum lycopersicum]	biological process: metabolic process (GO:0008152);; biological process: cellular process (GO:0009987);; molecular function: catalytic activity (GO:0003824);; molecular function: binding (GO:0005488);; cellular component: cellular anatomical entity (GO:0110165);; biological process: reproduction (GO:0000003);; biological process: reproductive process (GO:0022414)
Solyc03g078630.2.ITAG2.4	Solyc03g078630.2	58.8648	58.2562	50.549	55.89	23.1106	30.1734	28.6493	27.3111	3.27425e-11	1.00547	up	[O]	Posttranslational modification, protein turnover, chaperones	Molecular Function: protein binding (GO:0005515);;	K12158|4.18e-27|vcn:VOLCADRAFT_76606|K12158 ubiquitin-like protein Nedd8 | (RefSeq) ubqB; polyubiquitin	--	[OR]	Posttranslational modification, protein turnover, chaperones;; General function prediction only	Ubiquitin family	Polyubiquitin (Fragment) OS=Hordeum vulgare OX=4513 PE=2 SV=1	O	Posttranslational modification, protein turnover, chaperones	polyubiquitin [Solanum lycopersicum]	molecular function: binding (GO:0005488)
Solyc03g080150.2.ITAG2.4	Solyc03g080150.2	93.8579	93.0756	89.8693	92.2676	17.7187	22.9701	29.1094	23.2661	1.94562e-38	1.96379	up	--	--	Molecular Function: peroxidase activity (GO:0004601);; Cellular Component: extracellular region (GO:0005576);; Biological Process: response to oxidative stress (GO:0006979);; Molecular Function: heme binding (GO:0020037);; Biological Process: hydrogen peroxide catabolic process (GO:0042744);; Molecular Function: metal ion binding (GO:0046872);;	K00430|1.23e-231|sly:101252368|K00430 peroxidase [EC:1.11.1.7] | (RefSeq) peroxidase 5	Phenylpropanoid biosynthesis (ko00940)	--	--	Peroxidase	Peroxidase 5 OS=Vitis vinifera OX=29760 GN=GSVIVT00037159001 PE=1 SV=2	Q	Secondary metabolites biosynthesis, transport and catabolism	peroxidase 5 [Solanum lycopersicum]	biological process: metabolic process (GO:0008152);; biological process: cellular process (GO:0009987);; biological process: response to stimulus (GO:0050896);; biological process: detoxification (GO:0098754);; molecular function: catalytic activity (GO:0003824);; molecular function: antioxidant activity (GO:0016209);; cellular component: cellular anatomical entity (GO:0110165);; molecular functi…
Solyc03g082520.1.ITAG2.4	Solyc03g082520.1	66.8724	78.3788	77.187	74.1461	5.68819	4.6056	3.46787	4.58722	4.72439e-84	3.96474	up	--	--	Biological Process: response to auxin (GO:0009733);;	K14488|5.72e-41|nta:107801592|K14488 SAUR family protein | (RefSeq) auxin-responsive protein SAUR32-like	Plant hormone signal transduction (ko04075)	--	--	Auxin responsive protein	Auxin-responsive protein SAUR32 OS=Arabidopsis thaliana OX=3702 GN=SAUR32 PE=2 SV=1	S	Function unknown	hypothetical protein EJD97_017577 [Solanum chilense]	biological process: response to stimulus (GO:0050896)
Solyc03g082530.1.ITAG2.4	Solyc03g082530.1	24.3952	21.9675	26.0196	24.1274	1.67749	5.03995	5.57827	4.09857	2.80032e-13	2.5258	up	--	--	Biological Process: response to auxin (GO:0009733);;	K14488|1.63e-50|nsy:104213752|K14488 SAUR family protein | (RefSeq) auxin-induced protein 6B-like	Plant hormone signal transduction (ko04075)	--	--	Auxin responsive protein	Auxin-responsive protein SAUR32 OS=Arabidopsis thaliana OX=3702 GN=SAUR32 PE=2 SV=1	S	Function unknown	hypothetical protein EJD97_017576 [Solanum chilense]	biological process: response to stimulus (GO:0050896)
Solyc03g082690.2.ITAG2.4	Solyc03g082690.2	3.26361	2.83057	2.396	2.83006	0.298499	0.565938	0.56014	0.474859	2.61886e-18	2.53936	up	[D]	Cell cycle control, cell division, chromosome partitioning	Molecular Function: ubiquitin-protein transferase activity (GO:0004842);;	K08332|2.49e-109|ccaj:109805896|K08332 vacuolar protein 8 | (RefSeq) U-box domain-containing protein 44-like	--	[S]	Function unknown	Armadillo/beta-catenin-like repeat	U-box domain-containing protein 43 OS=Arabidopsis thaliana OX=3702 GN=PUB43 PE=2 SV=1	S	Function unknown	U-box domain-containing protein 43 [Solanum lycopersicum]	molecular function: catalytic activity (GO:0003824)
Solyc03g083130.1.ITAG2.4	Solyc03g083130.1	1.10069	1.64989	1.57366	1.44142	0.129907	0.127696	0.228577	0.16206	2.27004e-18	3.09842	up	--	--	Biological Process: double-strand break repair via homologous recombination (GO:0000724);; Biological Process: recombinational repair (GO:0000725);; Biological Process: nucleobase-containing compound metabolic process (GO:0006139);; Biological Process: DNA metabolic process (GO:0006259);; Biological Process: DNA repair (GO:0006281);; Biological Process: double-strand break repair (GO:0006302);; B…	K23113|0.0|sly:101253262|K23113 structural maintenance of chromosomes flexible hinge domain-containing protein 1 | (RefSeq) structural maintenance of chromosomes flexible hinge domain-containing protein GMI1 isoform X11	--	--	--	--	Structural maintenance of chromosomes flexible hinge domain-containing protein GMI1 OS=Arabidopsis thaliana OX=3702 GN=GMI1 PE=2 SV=1	S	Function unknown	structural maintenance of chromosomes flexible hinge domain-containing protein GMI1 isoform X11 [Solanum lycopersicum]	biological process: metabolic process (GO:0008152);; biological process: cellular process (GO:0009987);; biological process: response to stimulus (GO:0050896)
Solyc03g093890.2.ITAG2.4	Solyc03g093890.2	11.5407	12.0796	11.8902	11.8368	1.56483	0.840037	0.680793	1.02855	1.03894e-28	3.4657	up	--	--	Molecular Function: DNA binding (GO:0003677);; Cellular Component: nucleus (GO:0005634);;	K09422|7.18e-188|sly:101245233|K09422 transcription factor MYB, plant | (RefSeq) R2R3MYB transcription factor 52	--	[K]	Transcription	Myb-like DNA-binding domain	Transcription factor MYB14 OS=Arabidopsis thaliana OX=3702 GN=MYB14 PE=2 SV=1	K	Transcription	R2R3MYB transcription factor 52 [Solanum lycopersicum]	molecular function: binding (GO:0005488);; cellular component: intracellular (GO:0005622);; cellular component: cellular anatomical entity (GO:0110165)
Solyc03g094120.2.ITAG2.4	Solyc03g094120.2	1.35003	1.39236	0.939053	1.22715	0	0	0	0	4.02598e-08	8.00044	up	--	--	Cellular Component: integral component of membrane (GO:0016021);;	K20892|2.02e-09|ccp:CHC_T00008275001|K20892 beta-arabinofuranosyltransferase [EC:2.4.2.-] | (RefSeq) glycosyl transferase family GT77 hemi-cellulose cell wall biosynthesis	--	--	--	Nucleotide-diphospho-sugar transferase	Uncharacterized protein At1g28695 OS=Arabidopsis thaliana OX=3702 GN=At1g28695 PE=2 SV=1	G	Carbohydrate transport and metabolism	uncharacterized protein At1g28695-like [Solanum lycopersicum]	cellular component: cellular anatomical entity (GO:0110165)
Solyc03g095770.2.ITAG2.4	Solyc03g095770.2	25.0768	23.1548	24.0519	24.0945	4.76389	4.28091	4.45574	4.50018	4.00521e-45	2.3836	up	--	--	Molecular Function: DNA-binding transcription factor activity (GO:0003700);; Cellular Component: nucleus (GO:0005634);; Molecular Function: sequence-specific DNA binding (GO:0043565);;	K16225|1.78e-14|csat:104760397|K16225 probable WRKY transcription factor 52 | (RefSeq) disease resistance protein RRS1-like	Plant-pathogen interaction (ko04626)	--	--	WRKY DNA -binding domain	WRKY DNA-binding transcription factor 70 OS=Solanum lycopersicum OX=4081 GN=WRKY70 PE=2 SV=1	K	Transcription	WRKY transcription factor 80 [Solanum lycopersicum]	molecular function: transcription regulator activity (GO:0140110);; cellular component: intracellular (GO:0005622);; cellular component: cellular anatomical entity (GO:0110165);; molecular function: binding (GO:0005488)
Solyc03g097030.2.ITAG2.4	Solyc03g097030.2	1.03215	1.13335	1.09821	1.0879	0.212497	0.210329	0.501878	0.308235	0.00205884	1.76298	up	[IQ]	Lipid transport and metabolism;; Secondary metabolites biosynthesis, transport and catabolism	Molecular Function: catalytic activity (GO:0003824);; Cellular Component: integral component of membrane (GO:0016021);;	K01904|0.0|sly:101251363|K01904 4-coumarate--CoA ligase [EC:6.2.1.12] | (RefSeq) 4-coumarate--CoA ligase	Ubiquinone and other terpenoid-quinone biosynthesis (ko00130);; Phenylpropanoid biosynthesis (ko00940)	[I]	Lipid transport and metabolism	AMP-binding enzyme	4-coumarate--CoA ligase 2 OS=Glycine max OX=3847 PE=2 SV=2	I	Lipid transport and metabolism	4-coumarate--CoA ligase [Solanum lycopersicum]	molecular function: catalytic activity (GO:0003824);; cellular component: cellular anatomical entity (GO:0110165)
Solyc03g097180.2.ITAG2.4	Solyc03g097180.2	43.3047	42.8398	49.8184	45.321	17.8403	18.5198	17.8372	18.0658	5.61647e-24	1.2956	up	--	--	--	--	--	--	--	Nuclease-related domain	--	S	Function unknown	uncharacterized protein LOC101255376 [Solanum lycopersicum]	--
Solyc03g097390.2.ITAG2.4	Solyc03g097390.2	16.7482	20.7149	12.3273	16.5968	5.41369	4.22483	3.98127	4.53993	1.01051e-14	1.8336	up	[I]	Lipid transport and metabolism	Biological Process: fatty acid biosynthetic process (GO:0006633);; Cellular Component: chloroplast (GO:0009507);; Molecular Function: thiolester hydrolase activity (GO:0016790);;	K10781|1.16e-266|sly:101261397|K10781 fatty acyl-ACP thioesterase B [EC:3.1.2.14 3.1.2.21] | (RefSeq) palmitoyl-acyl carrier protein thioesterase, chloroplastic-like	Fatty acid biosynthesis (ko00061);; Fatty acid metabolism (ko01212)	--	--	Acyl-ACP thioesterase	Palmitoyl-acyl carrier protein thioesterase, chloroplastic OS=Gossypium hirsutum OX=3635 GN=FATB1 PE=1 SV=1	I	Lipid transport and metabolism	palmitoyl-acyl carrier protein thioesterase, chloroplastic-like [Solanum lycopersicum]	biological process: metabolic process (GO:0008152);; biological process: cellular process (GO:0009987);; cellular component: intracellular (GO:0005622);; cellular component: cellular anatomical entity (GO:0110165);; molecular function: catalytic activity (GO:0003824)
Solyc03g097420.2.ITAG2.4	Solyc03g097420.2	49.2912	59.4833	42.726	50.5002	21.089	20.5095	21.2217	20.9401	3.98975e-12	1.23834	up	--	--	Cellular Component: integral component of membrane (GO:0016021);;	K17279|5.29e-94|sly:101245235|K17279 receptor expression-enhancing protein 5/6 | (RefSeq) HVA22-like protein e	--	[U]	Intracellular trafficking, secretion, and vesicular transport	TB2/DP1, HVA22 family	HVA22-like protein e OS=Arabidopsis thaliana OX=3702 GN=HVA22E PE=2 SV=1	U	Intracellular trafficking, secretion, and vesicular transport	HVA22-like protein e [Solanum lycopersicum]	cellular component: cellular anatomical entity (GO:0110165)
Solyc03g097500.2.ITAG2.4	Solyc03g097500.2	60.1796	69.2252	37.0625	55.4891	0	1.69418	0.057633	0.583938	0.00533802	6.53635	up	--	--	Molecular Function: transferase activity, transferring acyl groups other than amino-acyl groups (GO:0016747);;	K15400|0.0|sly:101257641|K15400 omega-hydroxypalmitate O-feruloyl transferase [EC:2.3.1.188] | (RefSeq) omega-hydroxypalmitate O-feruloyl transferase	Cutin, suberine and wax biosynthesis (ko00073)	--	--	Transferase family	Omega-hydroxypalmitate O-feruloyl transferase OS=Arabidopsis thaliana OX=3702 GN=HHT1 PE=1 SV=1	S	Function unknown	omega-hydroxypalmitate O-feruloyl transferase [Solanum lycopersicum]	molecular function: catalytic activity (GO:0003824)
Solyc03g097510.1.ITAG2.4	Solyc03g097510.1	61.487	70.7291	65.5472	65.9211	15.6689	18.7023	15.6481	16.6731	8.3931e-40	1.95036	up	--	--	Biological Process: response to auxin (GO:0009733);;	K14488|1.49e-115|spen:107014050|K14488 SAUR family protein | (RefSeq) auxin-responsive protein SAUR50-like	Plant hormone signal transduction (ko04075)	--	--	Auxin responsive protein	--	S	Function unknown	hypothetical protein EJD97_006675 [Solanum chilense]	biological process: response to stimulus (GO:0050896)
Solyc03g097670.2.ITAG2.4	Solyc03g097670.2	16.6965	14.7153	13.4406	14.9508	2.99967	3.8287	3.64781	3.49206	2.13757e-51	2.07034	up	[NW]	Cell motility;; Extracellular structures	--	K17592|0.0|sita:101760663|K17592 sacsin | (RefSeq) uncharacterized protein LOC101760663	--	--	--	--	Protein NO VEIN OS=Arabidopsis thaliana OX=3702 GN=NOV PE=1 SV=1	--	--	uncharacterized protein LOC104646477 [Solanum lycopersicum]	--
Solyc03g098210.2.ITAG2.4	Solyc03g098210.2	12.6955	14.9676	14.0535	13.9056	4.39939	3.8194	4.71335	4.31071	1.63789e-29	1.65934	up	--	--	Molecular Function: ion channel activity (GO:0005216);; Cellular Component: integral component of membrane (GO:0016021);;	K05391|0.0|sly:101253874|K05391 cyclic nucleotide gated channel, plant | (RefSeq) CNGC15; cyclic nucleotide gated channel 15	Plant-pathogen interaction (ko04626)	[PT]	Inorganic ion transport and metabolism;; Signal transduction mechanisms	Ion transport protein	Probable cyclic nucleotide-gated ion channel 20, chloroplastic OS=Arabidopsis thaliana OX=3702 GN=CNGC20 PE=2 SV=1	--	--	cyclic nucleotide gated channel CNGC15 [Solanum lycopersicum]	biological process: cellular process (GO:0009987);; biological process: localization (GO:0051179);; molecular function: transporter activity (GO:0005215);; cellular component: cellular anatomical entity (GO:0110165)
Solyc03g098490.1.ITAG2.4	Solyc03g098490.1	8.05054	11.2769	14.0951	11.1408	1.82301	2.98079	3.82822	2.87734	1.26165e-10	1.91897	up	--	--	Cellular Component: integral component of membrane (GO:0016021);;	--	--	--	--	--	--	S	Function unknown	uncharacterized protein LOC101258541 [Solanum lycopersicum]	cellular component: cellular anatomical entity (GO:0110165)
Solyc03g111880.2.ITAG2.4	Solyc03g111880.2	24.4873	25.063	28.3353	25.9619	2.91065	3.78147	4.31333	3.66848	2.90341e-71	2.79406	up	[QV]	Secondary metabolites biosynthesis, transport and catabolism;; Defense mechanisms	Molecular Function: monooxygenase activity (GO:0004497);; Molecular Function: iron ion binding (GO:0005506);; Cellular Component: integral component of membrane (GO:0016021);; Molecular Function: oxidoreductase activity, acting on paired donors, with incorporation or reduction of molecular oxygen (GO:0016705);; Molecular Function: heme binding (GO:0020037);;	K20617|0.0|sly:101249540|K20617 cytochrome P450 family 71 subfamily A | (RefSeq) cytochrome P450 71A22-like	--	[Q]	Secondary metabolites biosynthesis, transport and catabolism	Cytochrome P450	Cytochrome P450 736A117 OS=Prunus mume OX=102107 GN=CYP736A117 PE=2 SV=1	Q	Secondary metabolites biosynthesis, transport and catabolism	cytochrome P450 71A22-like [Solanum lycopersicum]	biological process: metabolic process (GO:0008152);; molecular function: catalytic activity (GO:0003824);; molecular function: binding (GO:0005488);; cellular component: cellular anatomical entity (GO:0110165)
Solyc03g112030.1.ITAG2.4	Solyc03g112030.1	3.55777	1.63969	0.915748	2.03774	0.382728	0.203192	0.880688	0.488869	0.00335623	2.03452	up	[QV]	Secondary metabolites biosynthesis, transport and catabolism;; Defense mechanisms	Molecular Function: monooxygenase activity (GO:0004497);; Molecular Function: iron ion binding (GO:0005506);; Molecular Function: oxidoreductase activity, acting on paired donors, with incorporation or reduction of molecular oxygen (GO:0016705);; Molecular Function: heme binding (GO:0020037);;	K20617|4.31e-203|nau:109209709|K20617 cytochrome P450 family 71 subfamily A | (RefSeq) cytochrome P450 71A3-like	--	[Q]	Secondary metabolites biosynthesis, transport and catabolism	Cytochrome P450	Cytochrome P450 71A6 (Fragment) OS=Nepeta racemosa OX=54731 GN=CYP71A6 PE=2 SV=1	Q	Secondary metabolites biosynthesis, transport and catabolism	cytochrome P450 71A6-like [Solanum lycopersicum]	biological process: metabolic process (GO:0008152);; molecular function: catalytic activity (GO:0003824);; molecular function: binding (GO:0005488)
Solyc03g112230.2.ITAG2.4	Solyc03g112230.2	296.998	349.397	333.123	326.506	32.4259	46.6031	35.2458	38.0916	7.97759e-114	3.06903	up	--	--	Molecular Function: zinc ion binding (GO:0008270);;	K17987|0.0|sly:101268268|K17987 next to BRCA1 gene 1 protein | (RefSeq) protein NBR1 homolog	--	[S]	Function unknown	Ig-like domain from next to BRCA1 gene	Protein JOKA2 OS=Solanum tuberosum OX=4113 GN=JOKA2 PE=1 SV=1	S	Function unknown	protein NBR1 homolog [Solanum lycopersicum]	molecular function: binding (GO:0005488)
Solyc03g112280.2.ITAG2.4	Solyc03g112280.2	1.93155	2.03865	2.04173	2.00398	0.591988	0.729736	1.40768	0.909802	0.0026107	1.11482	up	--	--	Cellular Component: integral component of membrane (GO:0016021);;	--	--	[S]	Function unknown	VAD1 Analog of StAR-related lipid transfer domain	C2 and GRAM domain-containing protein At5g50170 OS=Arabidopsis thaliana OX=3702 GN=At5g50170 PE=2 SV=1	S	Function unknown	C2 and GRAM domain-containing protein At5g50170 isoform X2 [Solanum lycopersicum]	cellular component: cellular anatomical entity (GO:0110165)
Solyc03g112540.2.ITAG2.4	Solyc03g112540.2	13.1225	14.4053	9.60735	12.3784	2.09237	2.44245	1.1725	1.90244	2.70575e-20	2.65801	up	[IQR]	Lipid transport and metabolism;; Secondary metabolites biosynthesis, transport and catabolism;; General function prediction only	Molecular Function: molecular_function (GO:0003674);; Molecular Function: catalytic activity (GO:0003824);; Cellular Component: cellular_component (GO:0005575);; Cellular Component: intracellular (GO:0005622);; Cellular Component: obsolete cell (GO:0005623);; Cellular Component: cytoplasm (GO:0005737);; Cellular Component: plasma membrane (GO:0005886);; Biological Process: biological_process (GO:…	K19329|1.69e-90|smo:SELMODRAFT_85319|K19329 WW domain-containing oxidoreductase | (RefSeq) hypothetical protein	--	[Q]	Secondary metabolites biosynthesis, transport and catabolism	short chain dehydrogenase	Short-chain dehydrogenase TIC 32 B, chloroplastic OS=Brassica napus OX=3708 GN=TIC32B PE=3 SV=1	Q	Secondary metabolites biosynthesis, transport and catabolism	short-chain dehydrogenase TIC 32, chloroplastic [Solanum lycopersicum]	molecular function: catalytic activity (GO:0003824);; cellular component: intracellular (GO:0005622);; cellular component: cellular anatomical entity (GO:0110165);; biological process: metabolic process (GO:0008152)
Solyc03g113070.2.ITAG2.4	Solyc03g113070.2	51.1115	49.3054	56.5714	52.3294	24.8555	22.2134	24.6086	23.8925	2.24706e-21	1.10051	up	--	--	Cellular Component: integral component of membrane (GO:0016021);; Molecular Function: ATPase-coupled transmembrane transporter activity (GO:0042626);;	K05641|1.08e-12|ota:OT_ostta18g01310|K05641 ATP-binding cassette, subfamily A (ABC1), member 1 | (RefSeq) ABC transporter, conserved site	ABC transporters (ko02010)	[IR]	Lipid transport and metabolism;; General function prediction only	ABC-2 family transporter protein	ABC transporter A family member 2 OS=Arabidopsis thaliana OX=3702 GN=ABCA2 PE=2 SV=1	I	Lipid transport and metabolism	LOW QUALITY PROTEIN: ABC transporter A family member 2 [Solanum lycopersicum]	cellular component: cellular anatomical entity (GO:0110165);; biological process: cellular process (GO:0009987);; biological process: localization (GO:0051179);; molecular function: transporter activity (GO:0005215)
Solyc03g113080.2.ITAG2.4	Solyc03g113080.2	100.374	112.016	108.935	107.108	43.9769	48.7937	49.7599	47.5101	3.73894e-30	1.14349	up	[V]	Defense mechanisms	Molecular Function: ATP binding (GO:0005524);; Cellular Component: integral component of membrane (GO:0016021);; Molecular Function: ATPase activity (GO:0016887);; Molecular Function: ATPase-coupled transmembrane transporter activity (GO:0042626);;	K05641|1.52e-52|ota:OT_ostta18g01310|K05641 ATP-binding cassette, subfamily A (ABC1), member 1 | (RefSeq) ABC transporter, conserved site	ABC transporters (ko02010)	[IR]	Lipid transport and metabolism;; General function prediction only	ABC transporter	ABC transporter A family member 2 OS=Arabidopsis thaliana OX=3702 GN=ABCA2 PE=2 SV=1	I	Lipid transport and metabolism	LOW QUALITY PROTEIN: ABC transporter A family member 2 [Solanum lycopersicum]	molecular function: binding (GO:0005488);; cellular component: cellular anatomical entity (GO:0110165);; molecular function: catalytic activity (GO:0003824);; biological process: cellular process (GO:0009987);; biological process: localization (GO:0051179);; molecular function: transporter activity (GO:0005215)
Solyc03g113690.1.ITAG2.4	Solyc03g113690.1	0.925858	2.11804	0.566542	1.20348	0	0	0	0	3.61337e-10	8.91246	up	[V]	Defense mechanisms	Molecular Function: ATP binding (GO:0005524);; Cellular Component: integral component of membrane (GO:0016021);; Molecular Function: ATPase activity (GO:0016887);;	K05681|3.51e-162|mtr:MTR_3g096410|K05681 ATP-binding cassette, subfamily G (WHITE), member 2 | (RefSeq) white-brown-complex ABC transporter family protein	ABC transporters (ko02010)	[Q]	Secondary metabolites biosynthesis, transport and catabolism	ABC-2 type transporter	ABC transporter G family member 23 OS=Arabidopsis thaliana OX=3702 GN=ABCG23 PE=2 SV=1	Q	Secondary metabolites biosynthesis, transport and catabolism	ABC transporter G family member 23 isoform X1 [Solanum lycopersicum]	molecular function: binding (GO:0005488);; cellular component: cellular anatomical entity (GO:0110165);; molecular function: catalytic activity (GO:0003824)
Solyc03g114360.2.ITAG2.4	Solyc03g114360.2	15.1839	13.6179	15.766	14.8559	6.56989	5.81977	5.54153	5.97707	1.2167e-12	1.28132	up	--	--	Molecular Function: NAD+ ADP-ribosyltransferase activity (GO:0003950);;	--	--	--	--	RCD1-SRO-TAF4 (RST) plant domain	Probable inactive poly [ADP-ribose] polymerase SRO5 OS=Arabidopsis thaliana OX=3702 GN=SRO5 PE=1 SV=1	S	Function unknown	probable inactive poly [ADP-ribose] polymerase SRO5 isoform X2 [Solanum lycopersicum]	molecular function: catalytic activity (GO:0003824)
Solyc03g115750.1.ITAG2.4	Solyc03g115750.1	2.15862	1.95261	1.58924	1.90016	0.741644	0.215803	0.071506	0.342984	0.000476917	2.41356	up	--	--	Biological Process: protein glycosylation (GO:0006486);; Cellular Component: integral component of membrane (GO:0016021);; Molecular Function: transferase activity, transferring glycosyl groups (GO:0016757);;	K20888|2.16e-209|nnu:104612982|K20888 xyloglucan galactosyltransferase MUR3 [EC:2.4.1.-] | (RefSeq) xyloglucan galactosyltransferase MUR3-like	--	[GMW]	Carbohydrate transport and metabolism;; Cell wall/membrane/envelope biogenesis;; Extracellular structures	Exostosin family	Probable xyloglucan galactosyltransferase GT11 OS=Arabidopsis thaliana OX=3702 GN=GT11 PE=2 SV=1	--	--	probable xyloglucan galactosyltransferase GT11 [Solanum lycopersicum]	biological process: metabolic process (GO:0008152);; biological process: cellular process (GO:0009987);; cellular component: cellular anatomical entity (GO:0110165);; molecular function: catalytic activity (GO:0003824)
Solyc03g115850.2.ITAG2.4	Solyc03g115850.2	19.5002	21.0156	17.6947	19.4035	6.51017	7.56004	6.36427	6.81149	6.00487e-18	1.4785	up	--	--	Molecular Function: DNA binding (GO:0003677);; Cellular Component: nucleus (GO:0005634);; Biological Process: regulation of transcription, DNA-templated (GO:0006355);;	K00521|2.72e-38|cmos:111447866|K00521 ferric-chelate reductase [EC:1.16.1.7] | (RefSeq) ferric reduction oxidase 7, chloroplastic-like	--	--	--	No apical meristem (NAM) protein	NAC domain-containing protein 100 OS=Arabidopsis thaliana OX=3702 GN=NAC100 PE=2 SV=1	K	Transcription	NAC domain-containing protein [Solanum lycopersicum]	molecular function: binding (GO:0005488);; cellular component: intracellular (GO:0005622);; cellular component: cellular anatomical entity (GO:0110165);; biological process: biological regulation (GO:0065007)
Solyc03g115920.2.ITAG2.4	Solyc03g115920.2	20.7013	23.7103	22.4651	22.2923	1.62613	2.56813	2.88491	2.35972	5.5591e-51	3.20592	up	--	--	Molecular Function: ubiquitin-protein transferase activity (GO:0004842);; Molecular Function: metal ion binding (GO:0046872);;	K11975|4.37e-208|sly:101249062|K11975 E3 ubiquitin-protein ligase RNF144 [EC:2.3.2.31] | (RefSeq) probable E3 ubiquitin-protein ligase RNF217	--	[O]	Posttranslational modification, protein turnover, chaperones	IBR domain, a half RING-finger domain	--	O	Posttranslational modification, protein turnover, chaperones	probable E3 ubiquitin-protein ligase RNF217 [Solanum lycopersicum]	molecular function: catalytic activity (GO:0003824);; molecular function: binding (GO:0005488)
Solyc03g115930.1.ITAG2.4	Solyc03g115930.1	30.8667	29.6444	25.4263	28.6458	0.985621	3.97386	3.05629	2.67192	8.38606e-26	3.39262	up	--	--	Molecular Function: calcium ion binding (GO:0005509);;	K02183|3.48e-22|cann:107867989|K02183 calmodulin | (RefSeq) probable calcium-binding protein CML45	MAPK signaling pathway - plant (ko04016);; Phosphatidylinositol signaling system (ko04070);; Plant-pathogen interaction (ko04626)	--	--	EF hand	--	T	Signal transduction mechanisms	probable calcium-binding protein CML30 [Solanum lycopersicum]	molecular function: binding (GO:0005488)
Solyc03g115960.2.ITAG2.4	Solyc03g115960.2	20.9251	23.2316	11.8341	18.6636	0.544679	0.734682	0.67155	0.650304	1.60789e-59	4.79185	up	[IR]	Lipid transport and metabolism;; General function prediction only	Molecular Function: hydrolase activity, acting on ester bonds (GO:0016788);;	K00679|2.09e-50|cic:CICLE_v10027727mg|K00679 phospholipid:diacylglycerol acyltransferase [EC:2.3.1.158] | (RefSeq) hypothetical protein	Glycerolipid metabolism (ko00561)	--	--	GDSL-like Lipase/Acylhydrolase	GDSL esterase/lipase At1g74460 OS=Arabidopsis thaliana OX=3702 GN=At1g74460 PE=2 SV=1	I	Lipid transport and metabolism	GDSL esterase/lipase At1g74460 [Solanum lycopersicum]	molecular function: catalytic activity (GO:0003824)
Solyc03g116040.2.ITAG2.4	Solyc03g116040.2	39.0729	40.8578	42.9525	40.9611	13.5056	21.0811	19.4413	18.0093	5.40762e-13	1.15951	up	--	--	Biological Process: protein glycosylation (GO:0006486);; Molecular Function: transferase activity, transferring glycosyl groups (GO:0016757);;	K22846|5.56e-168|gmx:100816974|K22846 S-sulfo-L-cysteine synthase (O-acetyl-L-serine-dependent) [EC:2.5.1.144] | (RefSeq) BSAS; uncharacterized protein BSAS	Cysteine and methionine metabolism (ko00270);; Biosynthesis of amino acids (ko01230)	[GMW]	Carbohydrate transport and metabolism;; Cell wall/membrane/envelope biogenesis;; Extracellular structures	Exostosin family	Probable arabinosyltransferase ARAD1 OS=Arabidopsis thaliana OX=3702 GN=ARAD1 PE=1 SV=1	--	--	probable arabinosyltransferase ARAD1 [Solanum lycopersicum]	biological process: metabolic process (GO:0008152);; biological process: cellular process (GO:0009987);; molecular function: catalytic activity (GO:0003824)
Solyc03g116100.2.ITAG2.4	Solyc03g116100.2	2.26832	2.892	1.75257	2.3043	0.054492	0.459575	0.29556	0.269876	1.22637e-06	3.03562	up	--	--	Molecular Function: DNA binding (GO:0003677);; Cellular Component: nucleus (GO:0005634);;	K09422|7.66e-230|sly:101267793|K09422 transcription factor MYB, plant | (RefSeq) myb-related protein 306	--	[K]	Transcription	Myb-like DNA-binding domain	Myb-related protein 306 OS=Antirrhinum majus OX=4151 GN=MYB306 PE=2 SV=1	K	Transcription	myb-related protein 306 [Solanum lycopersicum]	molecular function: binding (GO:0005488);; cellular component: intracellular (GO:0005622);; cellular component: cellular anatomical entity (GO:0110165)
Solyc03g116120.1.ITAG2.4	Solyc03g116120.1	19.4609	20.1253	15.2931	18.2931	1.79429	1.71159	2.43778	1.98122	4.75229e-39	3.17081	up	[O]	Posttranslational modification, protein turnover, chaperones	Molecular Function: molecular_function (GO:0003674);; Molecular Function: catalytic activity (GO:0003824);; Molecular Function: glutathione transferase activity (GO:0004364);; Molecular Function: protein binding (GO:0005515);; Cellular Component: cellular_component (GO:0005575);; Cellular Component: intracellular (GO:0005622);; Cellular Component: obsolete cell (GO:0005623);; Cellular Component: …	K00799|2.96e-166|sly:101248761|K00799 glutathione S-transferase [EC:2.5.1.18] | (RefSeq) glutathione S-transferase U10	Glutathione metabolism (ko00480)	[O]	Posttranslational modification, protein turnover, chaperones	Glutathione S-transferase, N-terminal domain	Glutathione S-transferase U9 OS=Arabidopsis thaliana OX=3702 GN=GSTU9 PE=2 SV=1	O	Posttranslational modification, protein turnover, chaperones	glutathione S-transferase U10 [Solanum lycopersicum]	molecular function: catalytic activity (GO:0003824);; molecular function: binding (GO:0005488);; cellular component: intracellular (GO:0005622);; cellular component: cellular anatomical entity (GO:0110165);; biological process: metabolic process (GO:0008152);; biological process: cellular process (GO:0009987);; biological process: response to stimulus (GO:0050896);; biological process: detoxifica…
Solyc03g116910.2.ITAG2.4	Solyc03g116910.2	1.98642	2.06721	1.95733	2.00365	0.854615	0.528355	0.529466	0.637479	0.0015945	1.60609	up	[M]	Cell wall/membrane/envelope biogenesis	Molecular Function: oxidoreductase activity (GO:0016491);; Molecular Function: oxidoreductase activity, acting on the CH-OH group of donors, NAD or NADP as acceptor (GO:0016616);; Molecular Function: cinnamoyl-CoA reductase activity (GO:0016621);;	K09753|8.17e-245|sly:778359|K09753 cinnamoyl-CoA reductase [EC:1.2.1.44] | (RefSeq) CCR2; cinnamoyl-CoA reductase	Phenylpropanoid biosynthesis (ko00940)	[V]	Defense mechanisms	NAD dependent epimerase/dehydratase family	Cinnamoyl-CoA reductase 1 OS=Arabidopsis thaliana OX=3702 GN=CCR1 PE=1 SV=1	V	Defense mechanisms	cinnamoyl-CoA reductase [Solanum lycopersicum]	molecular function: catalytic activity (GO:0003824);; biological process: metabolic process (GO:0008152)
Solyc03g117720.2.ITAG2.4	Solyc03g117720.2	2.18064	3.83407	1.57197	2.52889	0.306732	0.428867	0.281804	0.339134	5.13136e-08	2.8356	up	--	--	Molecular Function: DNA binding (GO:0003677);; Molecular Function: DNA-binding transcription factor activity (GO:0003700);; Cellular Component: nucleus (GO:0005634);;	K09285|1.02e-260|sly:101253986|K09285 AP2-like factor, ANT lineage | (RefSeq) AP2-like ethylene-responsive transcription factor At1g16060	--	--	--	AP2 domain	AP2-like ethylene-responsive transcription factor At1g16060 OS=Arabidopsis thaliana OX=3702 GN=At1g16060 PE=2 SV=1	K	Transcription	AP2-like ethylene-responsive transcription factor At1g16060 [Solanum lycopersicum]	molecular function: binding (GO:0005488);; molecular function: transcription regulator activity (GO:0140110);; cellular component: intracellular (GO:0005622);; cellular component: cellular anatomical entity (GO:0110165)
Solyc03g117810.2.ITAG2.4	Solyc03g117810.2	173.826	204.081	196.402	191.436	65.8836	75.3777	80.7651	74.0088	5.17062e-35	1.34243	up	[P]	Inorganic ion transport and metabolism	Molecular Function: inorganic phosphate transmembrane transporter activity (GO:0005315);; Molecular Function: ATP binding (GO:0005524);; Cellular Component: membrane (GO:0016020);; Molecular Function: ATPase activity (GO:0016887);; Biological Process: phosphate ion transmembrane transport (GO:0035435);;	K05658|3.50e-35|cpap:110811405|K05658 ATP-binding cassette, subfamily B (MDR/TAP), member 1 [EC:7.6.2.2] | (RefSeq) ABC transporter B family member 2-like	ABC transporters (ko02010)	[Q]	Secondary metabolites biosynthesis, transport and catabolism	ABC transporter	ABC transporter I family member 17 OS=Arabidopsis thaliana OX=3702 GN=ABCI17 PE=2 SV=1	Q	Secondary metabolites biosynthesis, transport and catabolism	ABC transporter I family member 4 [Solanum lycopersicum]	biological process: cellular process (GO:0009987);; biological process: localization (GO:0051179);; molecular function: transporter activity (GO:0005215);; molecular function: binding (GO:0005488);; cellular component: cellular anatomical entity (GO:0110165);; molecular function: catalytic activity (GO:0003824)
Solyc03g117860.2.ITAG2.4	Solyc03g117860.2	14.5437	16.9475	16.8207	16.104	0	0.398227	1.55435	0.65086	0.00564293	4.58367	up	--	--	Molecular Function: catalytic activity (GO:0003824);; Molecular Function: metal ion binding (GO:0046872);;	K11975|5.33e-131|sly:101250202|K11975 E3 ubiquitin-protein ligase RNF144 [EC:2.3.2.31] | (RefSeq) probable E3 ubiquitin-protein ligase RNF217	--	[O]	Posttranslational modification, protein turnover, chaperones	IBR domain, a half RING-finger domain	--	O	Posttranslational modification, protein turnover, chaperones	probable E3 ubiquitin-protein ligase RNF217 [Solanum lycopersicum]	molecular function: catalytic activity (GO:0003824);; molecular function: binding (GO:0005488)
Solyc03g119250.2.ITAG2.4	Solyc03g119250.2	4.93301	7.13796	5.44782	5.8396	0.643585	2.14901	2.28822	1.69361	1.68771e-05	1.76189	up	--	--	Molecular Function: calmodulin binding (GO:0005516);;	--	--	--	--	Calmodulin binding protein-like	Protein SAR DEFICIENT 1 OS=Arabidopsis thaliana OX=3702 GN=SARD1 PE=1 SV=1	S	Function unknown	protein SAR DEFICIENT 1 [Solanum lycopersicum]	molecular function: binding (GO:0005488)
Solyc03g119880.2.ITAG2.4	Solyc03g119880.2	3.0797	4.2692	2.13114	3.16001	0.626919	0.42423	0.672733	0.574627	0.000171216	2.37473	up	--	--	Molecular Function: electron transfer activity (GO:0009055);; Cellular Component: integral component of membrane (GO:0016021);;	--	--	--	--	Plastocyanin-like domain	Mavicyanin OS=Cucurbita pepo OX=3663 PE=1 SV=1	S	Function unknown	hypothetical protein EJD97_021878 [Solanum chilense]	biological process: metabolic process (GO:0008152);; molecular function: catalytic activity (GO:0003824);; cellular component: cellular anatomical entity (GO:0110165)
Solyc03g119930.1.ITAG2.4	Solyc03g119930.1	17.5148	17.332	17.4547	17.4339	9.52238	5.79194	9.35238	8.22223	5.88699e-07	1.05326	up	[P]	Inorganic ion transport and metabolism	Molecular Function: molybdate ion transmembrane transporter activity (GO:0015098);; Cellular Component: integral component of membrane (GO:0016021);;	--	--	--	--	Molybdate transporter of MFS superfamily	Molybdate transporter 2 OS=Arabidopsis thaliana OX=3702 GN=MOT2 PE=1 SV=2	S	Function unknown	molybdate transporter 2 [Solanum lycopersicum]	biological process: cellular process (GO:0009987);; biological process: localization (GO:0051179);; molecular function: transporter activity (GO:0005215);; cellular component: cellular anatomical entity (GO:0110165)
Solyc03g120020.2.ITAG2.4	Solyc03g120020.2	2.03784	1.98584	1.59896	1.87421	0.736506	0.699794	1.05053	0.828944	0.00174504	1.13273	up	--	--	Molecular Function: inorganic anion exchanger activity (GO:0005452);; Cellular Component: integral component of membrane (GO:0016021);;	K24194|0.0|sly:101253069|K24194 boron transporter | (RefSeq) boron transporter 4	--	[P]	Inorganic ion transport and metabolism	HCO3- transporter family	Boron transporter 4 OS=Arabidopsis thaliana OX=3702 GN=BOR4 PE=2 SV=1	P	Inorganic ion transport and metabolism	boron transporter 4 [Solanum lycopersicum]	biological process: cellular process (GO:0009987);; biological process: localization (GO:0051179);; molecular function: transporter activity (GO:0005215);; cellular component: cellular anatomical entity (GO:0110165)
Solyc03g120040.2.ITAG2.4	Solyc03g120040.2	236.51	222.818	181.256	213.528	86.297	83.9388	62.9705	77.7355	1.74965e-18	1.42336	up	--	--	--	--	--	--	--	Protein of unknown function (DUF642)	--	S	Function unknown	uncharacterized protein LOC101252763 [Solanum lycopersicum]	--
Solyc03g120260.2.ITAG2.4	Solyc03g120260.2	341.007	367.085	286.511	331.535	0.300154	15.5721	0.84529	5.57252	0.000554127	5.86346	up	--	--	Molecular Function: protein binding (GO:0005515);; Cellular Component: cellular_component (GO:0005575);; Cellular Component: intracellular (GO:0005622);; Cellular Component: obsolete cell (GO:0005623);; Cellular Component: cytoplasm (GO:0005737);; Cellular Component: Golgi apparatus (GO:0005794);; Cellular Component: Golgi-associated vesicle (GO:0005798);; Biological Process: transport (GO:000681…	K17302|2.20e-70|oeu:111367292|K17302 coatomer subunit beta' | (RefSeq) coatomer subunit beta'-2-like isoform X1	--	[U]	Intracellular trafficking, secretion, and vesicular transport	WD domain, G-beta repeat	Coatomer subunit beta'-1 OS=Arabidopsis thaliana OX=3702 GN=At1g79990 PE=2 SV=2	U	Intracellular trafficking, secretion, and vesicular transport	coatomer subunit beta'-2 isoform X2 [Solanum lycopersicum]	molecular function: binding (GO:0005488);; cellular component: intracellular (GO:0005622);; cellular component: cellular anatomical entity (GO:0110165);; biological process: localization (GO:0051179);; biological process: cellular process (GO:0009987);; cellular component: protein-containing complex (GO:0032991)
Solyc03g120290.2.ITAG2.4	Solyc03g120290.2	105.421	107.288	117.219	109.976	43.217	60.7802	52.1257	52.041	5.7063e-12	1.05116	up	--	--	Biological Process: response to stress (GO:0006950);; Biological Process: defense response (GO:0006952);; Biological Process: biological_process (GO:0008150);; Biological Process: response to stimulus (GO:0050896);;	--	--	--	--	--	--	S	Function unknown	thionin-like protein 2 [Solanum lycopersicum]	biological process: response to stimulus (GO:0050896)
Solyc03g122080.2.ITAG2.4	Solyc03g122080.2	2.94975	3.66635	5.01969	3.8786	1.3647	1.06858	2.03186	1.48838	0.000141657	1.34968	up	--	--	--	--	--	--	--	Plant protein of unknown function (DUF936)	--	S	Function unknown	uncharacterized protein LOC101257349 [Solanum lycopersicum]	--
Solyc03g122340.2.ITAG2.4	Solyc03g122340.2	2.32624	2.1865	2.65584	2.38953	1.26498	0.844388	0.839139	0.982836	3.68163e-05	1.24186	up	--	--	Molecular Function: oxidoreductase activity, acting on single donors with incorporation of molecular oxygen, incorporation of two atoms of oxygen (GO:0016702);; Biological Process: oxylipin biosynthetic process (GO:0031408);; Molecular Function: metal ion binding (GO:0046872);;	K00454|0.0|sly:544009|K00454 lipoxygenase [EC:1.13.11.12] | (RefSeq) loxD; linoleate 13S-lipoxygenase 3-1, chloroplastic	Linoleic acid metabolism (ko00591);; alpha-Linolenic acid metabolism (ko00592)	--	--	Lipoxygenase	Linoleate 13S-lipoxygenase 3-1, chloroplastic OS=Solanum tuberosum OX=4113 GN=LOX3.1 PE=1 SV=1	E	Amino acid transport and metabolism	linoleate 13S-lipoxygenase 3-1, chloroplastic [Solanum lycopersicum]	biological process: metabolic process (GO:0008152);; molecular function: catalytic activity (GO:0003824);; biological process: cellular process (GO:0009987);; molecular function: binding (GO:0005488)
Solyc03g122350.2.ITAG2.4	Solyc03g122350.2	32.7063	35.1671	24.4041	30.7592	1.76498	2.48991	3.65292	2.63594	9.66444e-59	3.51722	up	[QV]	Secondary metabolites biosynthesis, transport and catabolism;; Defense mechanisms	Molecular Function: iron ion binding (GO:0005506);; Cellular Component: integral component of membrane (GO:0016021);; Molecular Function: oxidoreductase activity, acting on paired donors, with incorporation or reduction of molecular oxygen (GO:0016705);; Molecular Function: heme binding (GO:0020037);;	K20623|0.0|sly:101252373|K20623 typhasterol/6-deoxotyphasterol 2alpha-hydroxylase | (RefSeq) cytochrome P450 71A1	Brassinosteroid biosynthesis (ko00905)	[Q]	Secondary metabolites biosynthesis, transport and catabolism	Cytochrome P450	Trimethyltridecatetraene synthase OS=Zea mays OX=4577 GN=CYP92C6 PE=1 SV=1	Q	Secondary metabolites biosynthesis, transport and catabolism	cytochrome P450 71A1 [Solanum lycopersicum]	molecular function: binding (GO:0005488);; cellular component: cellular anatomical entity (GO:0110165);; biological process: metabolic process (GO:0008152);; molecular function: catalytic activity (GO:0003824)
Solyc04g005050.1.ITAG2.4	Solyc04g005050.1	19.4155	20.5029	19.6428	19.8537	5.62982	8.7293	8.47926	7.61279	2.64613e-13	1.35453	up	[O]	Posttranslational modification, protein turnover, chaperones	Molecular Function: metalloendopeptidase activity (GO:0004222);; Molecular Function: zinc ion binding (GO:0008270);; Biological Process: extracellular matrix organization (GO:0030198);; Biological Process: collagen catabolic process (GO:0030574);; Cellular Component: extracellular matrix (GO:0031012);;	K07761|2.00e-136|thj:104823666|K07761 metalloendoproteinase 5-MMP [EC:3.4.24.-] | (RefSeq) metalloendoproteinase 5-MMP	--	[OW]	Posttranslational modification, protein turnover, chaperones;; Extracellular structures	Matrixin	Metalloendoproteinase 3-MMP OS=Arabidopsis thaliana OX=3702 GN=3MMP PE=1 SV=1	O	Posttranslational modification, protein turnover, chaperones	matrix metalloproteinase precursor [Solanum lycopersicum]	biological process: metabolic process (GO:0008152);; molecular function: catalytic activity (GO:0003824);; molecular function: binding (GO:0005488);; biological process: cellular process (GO:0009987);; cellular component: cellular anatomical entity (GO:0110165)
Solyc04g005800.2.ITAG2.4	Solyc04g005800.2	5.43217	4.33111	4.24392	4.66906	2.6509	1.58622	1.81879	2.01863	0.00193903	1.17199	up	--	--	Cellular Component: nucleus (GO:0005634);; Biological Process: regulation of transcription, DNA-templated (GO:0006355);; Molecular Function: sequence-specific DNA binding (GO:0043565);;	K09338|7.57e-80|nau:109211828|K09338 homeobox-leucine zipper protein | (RefSeq) homeobox-leucine zipper protein HAT5-like	--	[K]	Transcription	Homeobox associated leucine zipper	Homeobox-leucine zipper protein ATHB-54 OS=Arabidopsis thaliana OX=3702 GN=ATHB-54 PE=2 SV=1	K	Transcription	homeobox-leucine zipper protein HZ24 [Solanum lycopersicum]	cellular component: intracellular (GO:0005622);; cellular component: cellular anatomical entity (GO:0110165);; biological process: biological regulation (GO:0065007);; molecular function: binding (GO:0005488)
Solyc04g007020.2.ITAG2.4	Solyc04g007020.2	62.7265	58.7923	59.2044	60.2411	13.763	19.0878	15.9155	16.2554	1.24926e-41	1.86121	up	--	--	--	--	--	--	--	BRO1-like domain	--	S	Function unknown	programmed cell death 6-interacting protein isoform X1 [Solanum lycopersicum]	--
Solyc04g007560.2.ITAG2.4	Solyc04g007560.2	34.4701	33.9577	36.7247	35.0508	17.4141	16.2799	17.218	16.9707	4.92975e-22	1.0159	up	--	--	Molecular Function: molecular_function (GO:0003674);; Molecular Function: binding (GO:0005488);; Molecular Function: protein binding (GO:0005515);; Cellular Component: cellular_component (GO:0005575);; Cellular Component: intracellular (GO:0005622);; Cellular Component: obsolete cell (GO:0005623);; Cellular Component: cytoplasm (GO:0005737);; Cellular Component: endosome (GO:0005768);; Cellular C…	K12200|0.0|sly:101245450|K12200 programmed cell death 6-interacting protein | (RefSeq) vacuolar-sorting protein BRO1-like	Endocytosis (ko04144)	[R]	General function prediction only	BRO1-like domain	Vacuolar-sorting protein BRO1 OS=Arabidopsis thaliana OX=3702 GN=BRO1 PE=1 SV=1	S	Function unknown	vacuolar-sorting protein BRO1-like [Solanum lycopersicum]	molecular function: binding (GO:0005488);; cellular component: intracellular (GO:0005622);; cellular component: cellular anatomical entity (GO:0110165);; biological process: cellular process (GO:0009987);; biological process: multicellular organismal process (GO:0032501);; biological process: developmental process (GO:0032502);; biological process: biological regulation (GO:0065007)
Solyc04g007760.2.ITAG2.4	Solyc04g007760.2	14.1197	31.9737	32.7056	26.2664	5.40394	9.83775	7.88875	7.71015	4.54368e-07	1.73269	up	--	--	Biological Process: defense response (GO:0006952);;	K10781|1.02e-06|psom:113347984|K10781 fatty acyl-ACP thioesterase B [EC:3.1.2.14 3.1.2.21] | (RefSeq) uncharacterized protein LOC113347984 isoform X1	Fatty acid biosynthesis (ko00061);; Fatty acid metabolism (ko01212)	--	--	Pathogenesis-related protein Bet v 1 family	Kirola OS=Actinidia deliciosa OX=3627 PE=1 SV=1	S	Function unknown	kirola [Solanum lycopersicum]	biological process: response to stimulus (GO:0050896)
Solyc04g007810.1.ITAG2.4	Solyc04g007810.1	5.26267	11.0522	3.4267	6.58051	0	0.302868	0	0.100956	0.000558782	5.93587	up	--	--	--	--	--	--	--	--	--	S	Function unknown	protein PELPK1-like [Solanum pennellii]	--
Solyc04g009440.2.ITAG2.4	Solyc04g009440.2	11.8582	11.9761	10.952	11.5954	4.87688	4.1399	2.89312	3.96997	3.58877e-09	1.5088	up	--	--	Molecular Function: DNA binding (GO:0003677);; Cellular Component: nucleus (GO:0005634);; Biological Process: regulation of transcription, DNA-templated (GO:0006355);;	K00521|4.17e-48|cmos:111447866|K00521 ferric-chelate reductase [EC:1.16.1.7] | (RefSeq) ferric reduction oxidase 7, chloroplastic-like	--	--	--	No apical meristem (NAM) protein	Protein ATAF2 OS=Arabidopsis thaliana OX=3702 GN=NAC081 PE=1 SV=1	K	Transcription	NAC domain protein [Solanum lycopersicum]	molecular function: binding (GO:0005488);; cellular component: intracellular (GO:0005622);; cellular component: cellular anatomical entity (GO:0110165);; biological process: biological regulation (GO:0065007)
Solyc04g009780.1.ITAG2.4	Solyc04g009780.1	65.7289	63.3627	61.5882	63.5599	8.41444	18.7794	12.4193	13.2044	8.76511e-23	2.23789	up	--	--	Cellular Component: integral component of membrane (GO:0016021);;	K10664|6.07e-19|peq:110021424|K10664 E3 ubiquitin-protein ligase ATL6/9/15/31/42/55 [EC:2.3.2.27] | (RefSeq) E3 ubiquitin-protein ligase ATL31-like	--	[O]	Posttranslational modification, protein turnover, chaperones	Ring finger domain	Putative RING-H2 finger protein ATL71 OS=Arabidopsis thaliana OX=3702 GN=ATL71 PE=3 SV=1	O	Posttranslational modification, protein turnover, chaperones	putative RING-H2 finger protein ATL71 [Solanum lycopersicum]	cellular component: cellular anatomical entity (GO:0110165)
Solyc04g011940.1.ITAG2.4	Solyc04g011940.1	3.3582	3.85475	1.57538	2.92944	0	0.12393	0.03289	0.0522733	1.85838e-17	5.50788	up	[QV]	Secondary metabolites biosynthesis, transport and catabolism;; Defense mechanisms	Molecular Function: monooxygenase activity (GO:0004497);; Molecular Function: iron ion binding (GO:0005506);; Cellular Component: integral component of membrane (GO:0016021);; Molecular Function: oxidoreductase activity, acting on paired donors, with incorporation or reduction of molecular oxygen (GO:0016705);; Molecular Function: heme binding (GO:0020037);;	K15405|4.02e-167|csat:104750245|K15405 midchain alkane hydroxylase | (RefSeq) alkane hydroxylase MAH1-like	Cutin, suberine and wax biosynthesis (ko00073)	[QI]	Secondary metabolites biosynthesis, transport and catabolism;; Lipid transport and metabolism	Cytochrome P450	Alkane hydroxylase MAH1 OS=Arabidopsis thaliana OX=3702 GN=CYP96A15 PE=2 SV=1	Q	Secondary metabolites biosynthesis, transport and catabolism	alkane hydroxylase MAH1 [Solanum lycopersicum]	biological process: metabolic process (GO:0008152);; molecular function: catalytic activity (GO:0003824);; molecular function: binding (GO:0005488);; cellular component: cellular anatomical entity (GO:0110165)
Solyc04g014280.1.ITAG2.4	Solyc04g014280.1	21.3915	35.3912	18.7366	25.1731	0	0.520769	0	0.17359	1.27603e-05	7.07498	up	--	--	--	--	--	--	--	--	--	--	--	--	--
Solyc04g014290.1.ITAG2.4	Solyc04g014290.1	67.2502	81.4821	43.5237	64.0853	0	0.961813	0.110689	0.357501	6.32677e-08	7.37338	up	--	--	--	--	--	--	--	--	--	--	--	--	--
Solyc04g014320.1.ITAG2.4	Solyc04g014320.1	224.584	255.253	116.144	198.66	3.73586	8.89494	1.3075	4.6461	2.39506e-10	5.36011	up	--	--	--	--	--	--	--	--	--	S	Function unknown	--	--
Solyc04g014330.1.ITAG2.4	Solyc04g014330.1	194.855	175.581	96.8731	155.769	0.703883	7.41172	1.03213	3.04924	4.96705e-07	5.63203	up	--	--	--	--	--	--	--	--	--	S	Function unknown	protein PELPK2-like [Solanum lycopersicum]	--
Solyc04g014350.1.ITAG2.4	Solyc04g014350.1	83.9027	94.7877	45.6024	74.7643	0	3.75494	0.156399	1.30378	0.0023791	5.76592	up	--	--	--	--	--	--	--	--	--	--	--	uncharacterized protein LOC112941248 [Solanum lycopersicum]	--
Solyc04g014520.1.ITAG2.4	Solyc04g014520.1	4.61089	5.59888	7.36056	5.85677	2.39508	1.77262	3.31153	2.49308	0.00100213	1.20076	up	--	--	Cellular Component: integral component of membrane (GO:0016021);;	--	--	--	--	Family of unknown function (DUF716)	--	S	Function unknown	transmembrane protein 45B-like [Solanum lycopersicum]	cellular component: cellular anatomical entity (GO:0110165)
Solyc04g040120.1.ITAG2.4	Solyc04g040120.1	13.3945	8.56472	9.59841	10.5192	5.37003	2.40801	4.09872	3.95892	2.52638e-05	1.37866	up	[I]	Lipid transport and metabolism	Biological Process: lipid metabolic process (GO:0006629);; Cellular Component: integral component of membrane (GO:0016021);; Molecular Function: oxidoreductase activity, acting on paired donors, with oxidation of a pair of donors resulting in the reduction of molecular oxygen to two molecules of water (GO:0016717);;	K10256|3.06e-264|sly:112941338|K10256 omega-6 fatty acid desaturase / acyl-lipid omega-6 desaturase (Delta-12 desaturase) [EC:1.14.19.6 1.14.19.22] | (RefSeq) delta(12)-fatty-acid desaturase FAD2-like	Biosynthesis of unsaturated fatty acids (ko01040);; Fatty acid metabolism (ko01212)	--	--	Fatty acid desaturase	Delta(12)-fatty-acid desaturase FAD2 OS=Vernicia fordii OX=73154 GN=FAD2 PE=1 SV=1	I	Lipid transport and metabolism	delta(12)-fatty-acid desaturase FAD2-like [Solanum lycopersicum]	biological process: metabolic process (GO:0008152);; cellular component: cellular anatomical entity (GO:0110165);; molecular function: catalytic activity (GO:0003824)
Solyc04g040130.1.ITAG2.4	Solyc04g040130.1	27.0539	18.7955	15.156	20.3351	0.146193	0.587159	1.44991	0.727754	1.49407e-07	4.79174	up	[I]	Lipid transport and metabolism	Biological Process: lipid metabolic process (GO:0006629);; Cellular Component: integral component of membrane (GO:0016021);; Molecular Function: oxidoreductase activity, acting on paired donors, with oxidation of a pair of donors resulting in the reduction of molecular oxygen to two molecules of water (GO:0016717);;	K10256|2.61e-290|sly:112941338|K10256 omega-6 fatty acid desaturase / acyl-lipid omega-6 desaturase (Delta-12 desaturase) [EC:1.14.19.6 1.14.19.22] | (RefSeq) delta(12)-fatty-acid desaturase FAD2-like	Biosynthesis of unsaturated fatty acids (ko01040);; Fatty acid metabolism (ko01212)	--	--	Fatty acid desaturase	Delta(12)-fatty-acid desaturase FAD2 OS=Vernicia fordii OX=73154 GN=FAD2 PE=1 SV=1	I	Lipid transport and metabolism	delta(12)-fatty-acid desaturase FAD2-like [Solanum lycopersicum]	biological process: metabolic process (GO:0008152);; cellular component: cellular anatomical entity (GO:0110165);; molecular function: catalytic activity (GO:0003824)
Solyc04g040180.2.ITAG2.4	Solyc04g040180.2	88.904	73.2659	82.736	81.6353	27.9969	32.221	30.573	30.2636	8.64099e-28	1.40302	up	[H]	Coenzyme transport and metabolism	Molecular Function: methyltransferase activity (GO:0008168);;	K22438|2.34e-10|qsu:112030492|K22438 trans-aconitate 3-methyltransferase [EC:2.1.1.145] | (RefSeq) probable S-adenosylmethionine-dependent methyltransferase CRG1	--	[R]	General function prediction only	Methyltransferase domain	--	Q	Secondary metabolites biosynthesis, transport and catabolism	putative methyltransferase DDB_G0268948 [Solanum lycopersicum]	molecular function: catalytic activity (GO:0003824)
Solyc04g048900.2.ITAG2.4	Solyc04g048900.2	7.09656	7.45126	5.48402	6.67728	1.68373	1.18654	1.59945	1.48991	1.11184e-15	2.12695	up	--	--	Molecular Function: calcium ion binding (GO:0005509);; Cellular Component: endoplasmic reticulum lumen (GO:0005788);; Biological Process: protein folding (GO:0006457);; Molecular Function: unfolded protein binding (GO:0051082);;	K08057|6.79e-262|sly:101262304|K08057 calreticulin | (RefSeq) calreticulin-3-like	Protein processing in endoplasmic reticulum (ko04141);; Phagosome (ko04145)	[O]	Posttranslational modification, protein turnover, chaperones	Calreticulin family	Calreticulin-3 OS=Arabidopsis thaliana OX=3702 GN=CRT3 PE=1 SV=2	O	Posttranslational modification, protein turnover, chaperones	calreticulin-3-like [Solanum lycopersicum]	molecular function: binding (GO:0005488);; cellular component: intracellular (GO:0005622);; cellular component: cellular anatomical entity (GO:0110165);; biological process: cellular process (GO:0009987)
Solyc04g054500.2.ITAG2.4	Solyc04g054500.2	144.765	127.448	113.706	128.64	19.025	21.9481	19.8703	20.2812	5.63341e-76	2.63491	up	--	--	Biological Process: metal ion transport (GO:0030001);; Molecular Function: metal ion binding (GO:0046872);;	K10752|1.92e-41|zju:107427343|K10752 histone-binding protein RBBP4 | (RefSeq) LOW QUALITY PROTEIN: WD-40 repeat-containing protein MSI3	--	[P]	Inorganic ion transport and metabolism	Heavy-metal-associated domain	Heavy metal-associated isoprenylated plant protein 23 OS=Arabidopsis thaliana OX=3702 GN=HIPP23 PE=1 SV=1	P	Inorganic ion transport and metabolism	metal ion binding protein [Solanum lycopersicum]	biological process: localization (GO:0051179);; molecular function: binding (GO:0005488)
Solyc04g064870.2.ITAG2.4	Solyc04g064870.2	18.3961	16.6281	10.5774	15.2005	2.31188	2.34447	3.33273	2.66302	9.24745e-19	2.47899	up	[R]	General function prediction only	--	--	--	--	--	--	Pathogen-related protein OS=Hordeum vulgare OX=4513 PE=2 SV=2	S	Function unknown	protein early flowering 2-like [Solanum lycopersicum]	--
Solyc04g064880.2.ITAG2.4	Solyc04g064880.2	151.667	165.78	131.74	149.729	64.7218	68.1426	81.3619	71.4087	5.92559e-16	1.04106	up	[R]	General function prediction only	--	--	--	--	--	--	Pathogen-related protein OS=Hordeum vulgare OX=4513 PE=2 SV=2	S	Function unknown	pathogen-related protein [Solanum lycopersicum]	--
Solyc04g071580.2.ITAG2.4	Solyc04g071580.2	1121.98	1057.41	936.658	1038.68	18.5627	63.9683	20.8275	34.4528	3.0785e-13	4.88216	up	--	--	Biological Process: response to acid chemical (GO:0001101);; Molecular Function: molecular_function (GO:0003674);; Molecular Function: binding (GO:0005488);; Molecular Function: protein binding (GO:0005515);; Cellular Component: cellular_component (GO:0005575);; Cellular Component: intracellular (GO:0005622);; Cellular Component: obsolete cell (GO:0005623);; Cellular Component: nucleus (GO:000563…	--	--	--	--	ABA/WDS induced protein	Abscisic stress-ripening protein 2 OS=Solanum lycopersicum OX=4081 GN=ASR2 PE=3 SV=1	S	Function unknown	Asr2 [[Lycopersicon] peruvianum var. humifusum]	biological process: response to stimulus (GO:0050896);; molecular function: binding (GO:0005488);; cellular component: intracellular (GO:0005622);; cellular component: cellular anatomical entity (GO:0110165);; cellular component: protein-containing complex (GO:0032991)
Solyc04g071590.1.ITAG2.4	Solyc04g071590.1	22.7359	21.2079	14.1161	19.3533	0.089486	0.629693	1.14125	0.620144	1.96786e-26	4.84569	up	--	--	--	--	--	--	--	ABA/WDS induced protein	Abscisic stress-ripening protein 3 OS=Solanum lycopersicum OX=4081 GN=ASR3 PE=3 SV=2	--	--	abscisic stress-ripening protein 3 [Solanum lycopersicum]	--
Solyc04g071600.2.ITAG2.4	Solyc04g071600.2	145.93	124.226	88.1715	119.442	6.43689	8.62981	7.69913	7.58861	6.86054e-78	3.94418	up	--	--	Biological Process: response to acid chemical (GO:0001101);; Molecular Function: molecular_function (GO:0003674);; Molecular Function: binding (GO:0005488);; Molecular Function: protein binding (GO:0005515);; Cellular Component: cellular_component (GO:0005575);; Cellular Component: intracellular (GO:0005622);; Cellular Component: obsolete cell (GO:0005623);; Cellular Component: nucleus (GO:000563…	--	--	--	--	ABA/WDS induced protein	Abscisic stress-ripening protein 3 OS=Solanum lycopersicum OX=4081 GN=ASR3 PE=3 SV=2	S	Function unknown	abscisic stress-ripening protein 3-like [Solanum lycopersicum]	biological process: response to stimulus (GO:0050896);; molecular function: binding (GO:0005488);; cellular component: intracellular (GO:0005622);; cellular component: cellular anatomical entity (GO:0110165);; cellular component: protein-containing complex (GO:0032991)
Solyc04g071610.2.ITAG2.4	Solyc04g071610.2	19.6715	39.8627	37.7346	32.4229	7.11149	4.91418	7.58044	6.53537	1.52699e-13	2.27387	up	--	--	--	--	--	--	--	ABA/WDS induced protein	Abscisic stress-ripening protein 1 OS=Solanum lycopersicum OX=4081 GN=ASR1 PE=2 SV=1	--	--	abscisic stress-ripening protein 1 [Solanum lycopersicum]	--
Solyc04g072070.2.ITAG2.4	Solyc04g072070.2	2.0603	3.26217	2.68052	2.66766	0.200165	0	0	0.0667217	6.78182e-09	5.33119	up	--	--	Molecular Function: DNA-binding transcription factor activity (GO:0003700);; Cellular Component: nucleus (GO:0005634);; Molecular Function: sequence-specific DNA binding (GO:0043565);;	K13424|4.57e-20|aip:107625826|K13424 WRKY transcription factor 33 | (RefSeq) probable WRKY transcription factor 26	MAPK signaling pathway - plant (ko04016);; Plant-pathogen interaction (ko04626)	--	--	WRKY DNA -binding domain	Probable WRKY transcription factor 51 OS=Arabidopsis thaliana OX=3702 GN=WRKY51 PE=1 SV=1	K	Transcription	probable WRKY transcription factor 51 [Solanum lycopersicum]	molecular function: transcription regulator activity (GO:0140110);; cellular component: intracellular (GO:0005622);; cellular component: cellular anatomical entity (GO:0110165);; molecular function: binding (GO:0005488)
Solyc04g072620.1.ITAG2.4	Solyc04g072620.1	33.2694	48.7908	32.7516	38.2706	2.8318	4.31411	3.17353	3.43981	8.13568e-23	3.40666	up	--	--	--	--	--	--	--	--	--	--	--	--	--
Solyc04g073950.1.ITAG2.4	Solyc04g073950.1	8.45692	11.2245	10.3563	10.0126	3.64224	2.42674	2.55531	2.87476	3.71106e-14	1.75973	up	--	--	--	--	--	--	--	VQ motif	VQ motif-containing protein 22 OS=Arabidopsis thaliana OX=3702 GN=VQ22 PE=2 SV=1	S	Function unknown	probable serine/threonine-protein kinase DDB_G0282963 [Solanum lycopersicum]	--
Solyc04g074440.1.ITAG2.4	Solyc04g074440.1	16.57	16.4939	14.781	15.9483	5.16666	5.05637	4.45058	4.8912	1.0329e-19	1.67308	up	--	--	--	K00020|1.53e-25|mtr:MTR_8g088900|K00020 3-hydroxyisobutyrate dehydrogenase [EC:1.1.1.31] | (RefSeq) 6-phosphogluconate dehydrogenase-like protein	Valine, leucine and isoleucine degradation (ko00280)	--	--	Phosphate-induced protein 1 conserved region	Protein PHOSPHATE-INDUCED 1 OS=Nicotiana tabacum OX=4097 GN=PHI-1 PE=2 SV=1	L	Replication, recombination and repair	protein EXORDIUM-like [Solanum lycopersicum]	--
Solyc04g074450.1.ITAG2.4	Solyc04g074450.1	130.45	125.539	112.868	122.952	46.9754	45.0474	39.3599	43.7942	4.08299e-30	1.4568	up	--	--	--	K00020|1.50e-25|mtr:MTR_8g088900|K00020 3-hydroxyisobutyrate dehydrogenase [EC:1.1.1.31] | (RefSeq) 6-phosphogluconate dehydrogenase-like protein	Valine, leucine and isoleucine degradation (ko00280)	--	--	Phosphate-induced protein 1 conserved region	Protein PHOSPHATE-INDUCED 1 OS=Nicotiana tabacum OX=4097 GN=PHI-1 PE=2 SV=1	L	Replication, recombination and repair	protein EXORDIUM [Solanum lycopersicum]	--
Solyc04g076970.2.ITAG2.4	Solyc04g076970.2	10.9457	8.28929	11.859	10.3647	1.92826	3.63062	3.86536	3.14141	5.76605e-08	1.69152	up	--	--	Biological Process: transcription, DNA-templated (GO:0006351);; Molecular Function: sequence-specific DNA binding (GO:0043565);;	--	--	--	--	Seed dormancy control	--	S	Function unknown	protein DOG1-like 4 [Solanum lycopersicum]	biological process: metabolic process (GO:0008152);; biological process: cellular process (GO:0009987);; molecular function: binding (GO:0005488)
Solyc04g077270.2.ITAG2.4	Solyc04g077270.2	4.10364	3.09284	3.98543	3.7273	0.578529	1.12912	1.71604	1.14123	1.16719e-06	1.68369	up	[T]	Signal transduction mechanisms	Molecular Function: protein serine/threonine kinase activity (GO:0004674);; Molecular Function: ATP binding (GO:0005524);; Cellular Component: integral component of membrane (GO:0016021);; Biological Process: recognition of pollen (GO:0048544);;	K24104|1.43e-85|thj:104799061|K24104 GPN-loop GTPase | (RefSeq) LOW QUALITY PROTEIN: uncharacterized protein LOC104799061	--	--	--	Protein tyrosine and serine/threonine kinase	G-type lectin S-receptor-like serine/threonine-protein kinase At4g27290 OS=Arabidopsis thaliana OX=3702 GN=At4g27290 PE=3 SV=4	T	Signal transduction mechanisms	G-type lectin S-receptor-like serine/threonine-protein kinase At4g27290 [Solanum lycopersicum]	biological process: metabolic process (GO:0008152);; biological process: cellular process (GO:0009987);; molecular function: catalytic activity (GO:0003824);; molecular function: binding (GO:0005488);; cellular component: cellular anatomical entity (GO:0110165);; biological process: reproduction (GO:0000003);; biological process: reproductive process (GO:0022414)
Solyc04g078290.2.ITAG2.4	Solyc04g078290.2	18.1572	18.0359	14.5671	16.9201	3.26552	4.31139	4.95823	4.17838	9.88153e-28	1.98916	up	[QV]	Secondary metabolites biosynthesis, transport and catabolism;; Defense mechanisms	Molecular Function: iron ion binding (GO:0005506);; Cellular Component: integral component of membrane (GO:0016021);; Molecular Function: oxidoreductase activity, acting on paired donors, with incorporation or reduction of molecular oxygen (GO:0016705);; Molecular Function: heme binding (GO:0020037);;	K13260|1.26e-204|cann:107867206|K13260 isoflavone/4'-methoxyisoflavone 2'-hydroxylase [EC:1.14.14.90 1.14.14.89] | (RefSeq) isoflavone 2'-hydroxylase-like	Isoflavonoid biosynthesis (ko00943)	[Q]	Secondary metabolites biosynthesis, transport and catabolism	Cytochrome P450	Cytochrome P450 81Q32 OS=Catharanthus roseus OX=4058 GN=CYP81Q32 PE=2 SV=1	Q	Secondary metabolites biosynthesis, transport and catabolism	cytochrome P450 81F3 [Solanum lycopersicum]	molecular function: binding (GO:0005488);; cellular component: cellular anatomical entity (GO:0110165);; biological process: metabolic process (GO:0008152);; molecular function: catalytic activity (GO:0003824)
Solyc04g079190.2.ITAG2.4	Solyc04g079190.2	31.5948	33.5728	36.5033	33.8903	7.6496	8.80353	12.6953	9.71614	1.03197e-22	1.77586	up	[I]	Lipid transport and metabolism	Molecular Function: hydrolase activity (GO:0016787);;	K20506|8.12e-104|egu:105060863|K20506 tuliposide A-converting enzyme [EC:4.2.99.22] | (RefSeq) tuliposide A-converting enzyme 2, chloroplastic-like	--	[V]	Defense mechanisms	alpha/beta hydrolase fold	Probable carboxylesterase 2 OS=Arabidopsis thaliana OX=3702 GN=CXE2 PE=2 SV=1	V	Defense mechanisms	probable carboxylesterase 2 [Solanum lycopersicum]	molecular function: catalytic activity (GO:0003824)
Solyc04g079240.2.ITAG2.4	Solyc04g079240.2	1.10096	2.88595	1.75485	1.91392	0	0.299541	0.094479	0.13134	5.90743e-07	3.81457	up	[R]	General function prediction only	Biological Process: lipid catabolic process (GO:0016042);; Molecular Function: hydrolase activity (GO:0016787);;	K16815|3.34e-12|gsl:Gasu_03780|K16815 calcium-independent phospholipase A2-gamma | (RefSeq) hypothetical protein	--	[I]	Lipid transport and metabolism	Patatin-like phospholipase	Patatin-like protein 2 OS=Arabidopsis thaliana OX=3702 GN=PLP2 PE=1 SV=1	I	Lipid transport and metabolism	patatin-like protein 2 [Solanum lycopersicum]	biological process: metabolic process (GO:0008152);; molecular function: catalytic activity (GO:0003824)
Solyc04g079420.2.ITAG2.4	Solyc04g079420.2	15.9459	14.8598	16.9254	15.9104	2.15357	2.42545	2.46498	2.348	4.23266e-86	2.72884	up	--	--	Molecular Function: ADP binding (GO:0043531);;	K13457|1.21e-28|osa:107277214|K13457 disease resistance protein RPM1 | (RefSeq) disease resistance protein RPM1-like isoform X1	Plant-pathogen interaction (ko04626)	--	--	NB-ARC domain	Probable disease resistance protein At4g33300 OS=Arabidopsis thaliana OX=3702 GN=At4g33300 PE=2 SV=3	S	Function unknown	probable disease resistance protein At4g33300 [Solanum lycopersicum]	molecular function: binding (GO:0005488)
Solyc04g079450.2.ITAG2.4	Solyc04g079450.2	2.85711	3.91881	3.90859	3.5615	1.7483	1.30203	1.25504	1.43512	0.00851848	1.25186	up	[O]	Posttranslational modification, protein turnover, chaperones	Cellular Component: extracellular space (GO:0005615);;	K13963|3.17e-109|sly:101265918|K13963 serpin B | (RefSeq) serpin-ZX	--	[V]	Defense mechanisms	Serpin (serine protease inhibitor)	Serpin-ZX OS=Hordeum vulgare OX=4513 GN=PAZX PE=1 SV=1	V	Defense mechanisms	LOW QUALITY PROTEIN: serpin-ZX-like [Solanum lycopersicum]	cellular component: cellular anatomical entity (GO:0110165)
Solyc04g079470.2.ITAG2.4	Solyc04g079470.2	403.045	462.154	467.094	444.098	8.62598	27.9671	10.9266	15.8399	9.98989e-16	4.77853	up	[O]	Posttranslational modification, protein turnover, chaperones	Cellular Component: extracellular space (GO:0005615);;	K13963|6.41e-285|sly:101265918|K13963 serpin B | (RefSeq) serpin-ZX	--	[V]	Defense mechanisms	Serpin (serine protease inhibitor)	Serpin-ZX OS=Arabidopsis thaliana OX=3702 GN=At1g47710 PE=1 SV=1	V	Defense mechanisms	serpin-ZX [Solanum lycopersicum]	cellular component: cellular anatomical entity (GO:0110165)
Solyc04g079760.2.ITAG2.4	Solyc04g079760.2	2.90861	2.36674	2.20797	2.49444	0.229281	0.66854	0.589114	0.495645	1.84666e-05	2.26492	up	--	--	Cellular Component: integral component of membrane (GO:0016021);;	--	--	--	--	Uncharacterized protein family, UPF0114	--	S	Function unknown	uncharacterized protein LOC101245158 isoform X2 [Solanum lycopersicum]	cellular component: cellular anatomical entity (GO:0110165)
Solyc04g079910.2.ITAG2.4	Solyc04g079910.2	12.3194	14.9973	14.872	14.0629	5.05279	7.51044	7.08219	6.54847	3.62249e-07	1.07399	up	--	--	Molecular Function: calcium channel activity (GO:0005262);; Cellular Component: mitochondrial inner membrane (GO:0005743);; Molecular Function: uniporter activity (GO:0015292);; Cellular Component: integral component of membrane (GO:0016021);; Biological Process: mitochondrial calcium ion homeostasis (GO:0051560);;	K20858|1.56e-233|sly:101249073|K20858 calcium uniporter protein, mitochondrial | (RefSeq) calcium uniporter protein 4, mitochondrial	--	[R]	General function prediction only	Mitochondrial calcium uniporter	Calcium uniporter protein 4, mitochondrial OS=Arabidopsis thaliana OX=3702 GN=At5g42610 PE=2 SV=1	S	Function unknown	calcium uniporter protein 4, mitochondrial [Solanum lycopersicum]	biological process: cellular process (GO:0009987);; biological process: localization (GO:0051179);; molecular function: transporter activity (GO:0005215);; cellular component: intracellular (GO:0005622);; cellular component: cellular anatomical entity (GO:0110165);; biological process: biological regulation (GO:0065007)
Solyc04g080530.2.ITAG2.4	Solyc04g080530.2	4.62629	5.83078	2.33372	4.2636	0.609812	0.754373	0.801494	0.721893	3.61135e-09	2.50607	up	[GI]	Carbohydrate transport and metabolism;; Lipid transport and metabolism	Cellular Component: integral component of membrane (GO:0016021);; Molecular Function: pectinesterase activity (GO:0030599);; Biological Process: cell wall modification (GO:0042545);; Molecular Function: aspartyl esterase activity (GO:0045330);;	K01051|6.55e-254|sly:101268391|K01051 pectinesterase [EC:3.1.1.11] | (RefSeq) putative pectinesterase 11	Pentose and glucuronate interconversions (ko00040)	--	--	Pectinesterase	Putative pectinesterase 11 OS=Arabidopsis thaliana OX=3702 GN=PME11 PE=3 SV=1	G	Carbohydrate transport and metabolism	putative pectinesterase 11 [Solanum lycopersicum]	cellular component: cellular anatomical entity (GO:0110165);; molecular function: catalytic activity (GO:0003824);; biological process: cellular process (GO:0009987)
Solyc04g080820.2.ITAG2.4	Solyc04g080820.2	5.31328	5.50717	5.71606	5.51217	2.31512	1.95911	2.14501	2.13975	1.70114e-09	1.32916	up	[C]	Energy production and conversion	Biological Process: cytokinin metabolic process (GO:0009690);; Molecular Function: cytokinin dehydrogenase activity (GO:0019139);; Molecular Function: FAD binding (GO:0071949);;	K00279|0.0|sly:101055612|K00279 cytokinin dehydrogenase [EC:1.5.99.12] | (RefSeq) SlCKX4; cytokinin oxidase/dehydrogenase-like precursor	Zeatin biosynthesis (ko00908)	[C]	Energy production and conversion	Cytokinin dehydrogenase 1, FAD and cytokinin binding	Cytokinin dehydrogenase 5 OS=Arabidopsis thaliana OX=3702 GN=CKX5 PE=2 SV=1	C	Energy production and conversion	cytokinin oxidase/dehydrogenase-like precursor [Solanum lycopersicum]	biological process: metabolic process (GO:0008152);; biological process: cellular process (GO:0009987);; biological process: biological regulation (GO:0065007);; molecular function: catalytic activity (GO:0003824);; molecular function: binding (GO:0005488)
Solyc04g080990.1.ITAG2.4	Solyc04g080990.1	5.99583	6.62677	4.45679	5.69313	1.44063	0.810675	0.949941	1.06708	1.91229e-13	2.37151	up	--	--	Cellular Component: integral component of membrane (GO:0016021);; Biological Process: transmembrane transport (GO:0055085);;	--	--	--	--	Voltage-dependent anion channel	S-type anion channel SLAH1 OS=Arabidopsis thaliana OX=3702 GN=SLAH1 PE=2 SV=1	S	Function unknown	S-type anion channel SLAH4-like [Solanum lycopersicum]	cellular component: cellular anatomical entity (GO:0110165);; biological process: cellular process (GO:0009987);; biological process: localization (GO:0051179)
Solyc04g081140.1.ITAG2.4	Solyc04g081140.1	26.2251	25.1239	19.8572	23.7354	9.60678	5.79649	7.67248	7.69192	4.0216e-15	1.59276	up	[M]	Cell wall/membrane/envelope biogenesis	--	--	--	--	--	Glyoxal oxidase N-terminus	Aldehyde oxidase GLOX1 OS=Arabidopsis thaliana OX=3702 GN=GLOX1 PE=2 SV=1	S	Function unknown	aldehyde oxidase GLOX1-like [Solanum lycopersicum]	--
Solyc04g081290.2.ITAG2.4	Solyc04g081290.2	17.6127	20.0232	18.9833	18.8731	5.55077	4.55797	4.96762	5.02545	1.58327e-21	1.87639	up	[R]	General function prediction only	Biological Process: cytokinin biosynthetic process (GO:0009691);; Molecular Function: hydrolase activity (GO:0016787);;	K22522|1.62e-161|sly:101258855|K22522 cytokinin riboside 5'-monophosphate phosphoribohydrolase [EC:3.2.2.-] | (RefSeq) TLOG1; cytokinin riboside 5'-monophosphate phosphoribohydrolase LOG1	--	--	--	Possible lysine decarboxylase	Cytokinin riboside 5'-monophosphate phosphoribohydrolase LOG1 OS=Arabidopsis thaliana OX=3702 GN=LOG1 PE=1 SV=1	H	Coenzyme transport and metabolism	cytokinin riboside 5'-monophosphate phosphoribohydrolase LOG1 [Solanum lycopersicum]	biological process: metabolic process (GO:0008152);; biological process: cellular process (GO:0009987);; biological process: biological regulation (GO:0065007);; molecular function: catalytic activity (GO:0003824)
Solyc04g081840.2.ITAG2.4	Solyc04g081840.2	1.78187	1.78782	1.54336	1.70435	0.372834	0.309145	0.401976	0.361318	3.67609e-05	2.17325	up	--	--	Cellular Component: integral component of membrane (GO:0016021);;	--	--	--	--	Protein of unknown function (DUF677)	UPF0496 protein At1g20180 OS=Arabidopsis thaliana OX=3702 GN=At1g20180 PE=2 SV=2	S	Function unknown	UPF0496 protein At1g20180-like [Solanum lycopersicum]	cellular component: cellular anatomical entity (GO:0110165)
Solyc04g082030.1.ITAG2.4	Solyc04g082030.1	60.7556	56.4483	53.9477	57.0505	34.3143	28.0113	18.7078	27.0111	1.38313e-06	1.03982	up	[E]	Amino acid transport and metabolism	Molecular Function: ornithine decarboxylase activity (GO:0004586);; Biological Process: polyamine biosynthetic process (GO:0006596);;	K01581|0.0|sly:544209|K01581 ornithine decarboxylase [EC:4.1.1.17] | (RefSeq) ODC; ornithine decarboxylase	Arginine and proline metabolism (ko00330);; Glutathione metabolism (ko00480)	[E]	Amino acid transport and metabolism	Pyridoxal-dependent decarboxylase, pyridoxal binding domain	Ornithine decarboxylase OS=Solanum lycopersicum OX=4081 GN=ODC PE=2 SV=2	E	Amino acid transport and metabolism	ornithine decarboxylase [Solanum lycopersicum]	molecular function: catalytic activity (GO:0003824);; biological process: metabolic process (GO:0008152);; biological process: cellular process (GO:0009987)
Solyc05g005280.2.ITAG2.4	Solyc05g005280.2	7.82944	6.74858	9.78356	8.12053	2.79198	3.43048	3.61806	3.28017	1.68266e-06	1.27906	up	--	--	Molecular Function: NAD+ ADP-ribosyltransferase activity (GO:0003950);;	--	--	--	--	RCD1-SRO-TAF4 (RST) plant domain	Probable inactive poly [ADP-ribose] polymerase SRO2 OS=Arabidopsis thaliana OX=3702 GN=SRO2 PE=1 SV=1	H	Coenzyme transport and metabolism	probable inactive poly [ADP-ribose] polymerase SRO2 [Solanum lycopersicum]	molecular function: catalytic activity (GO:0003824)
Solyc05g005290.2.ITAG2.4	Solyc05g005290.2	89.0668	91.7225	89.7225	90.1706	7.85255	20.3281	14.457	14.2126	5.0079e-29	2.6404	up	--	--	Molecular Function: NAD+ ADP-ribosyltransferase activity (GO:0003950);;	--	--	--	--	Poly(ADP-ribose) polymerase catalytic domain	Probable inactive poly [ADP-ribose] polymerase SRO2 OS=Arabidopsis thaliana OX=3702 GN=SRO2 PE=1 SV=1	H	Coenzyme transport and metabolism	hypothetical protein EJD97_004892 [Solanum chilense]	molecular function: catalytic activity (GO:0003824)
Solyc05g005450.1.ITAG2.4	Solyc05g005450.1	1.18614	1.4621	0.947835	1.19869	0	0.095237	0	0.0317457	2.10203e-06	5.1057	up	--	--	Biological Process: gene silencing by RNA (GO:0031047);;	--	--	--	--	XS domain	Protein SUPPRESSOR OF GENE SILENCING 3 OS=Solanum lycopersicum OX=4081 GN=SGS3 PE=1 SV=1	S	Function unknown	PREDICTED: protein SUPPRESSOR OF GENE SILENCING 3-like [Nicotiana sylvestris]	biological process: cellular process (GO:0009987);; biological process: biological regulation (GO:0065007)
Solyc05g005460.2.ITAG2.4	Solyc05g005460.2	131.716	145.015	135.554	137.428	3.93175	8.90883	4.66331	5.83463	7.83049e-30	4.52769	up	[O]	Posttranslational modification, protein turnover, chaperones	Biological Process: cell redox homeostasis (GO:0045454);;	K17609|0.0|sly:101250401|K17609 nucleoredoxin [EC:1.8.1.8] | (RefSeq) probable nucleoredoxin 1	--	[R]	General function prediction only	Thioredoxin-like	Probable nucleoredoxin 1 OS=Arabidopsis thaliana OX=3702 GN=At1g60420 PE=1 SV=1	O	Posttranslational modification, protein turnover, chaperones	probable nucleoredoxin 1 [Solanum lycopersicum]	biological process: cellular process (GO:0009987);; biological process: biological regulation (GO:0065007)
Solyc05g005470.2.ITAG2.4	Solyc05g005470.2	7.62166	9.39678	7.74667	8.25504	0.421375	1.36271	0.792969	0.859019	4.01793e-25	3.2308	up	[O]	Posttranslational modification, protein turnover, chaperones	Molecular Function: zinc ion binding (GO:0008270);; Molecular Function: oxidoreductase activity (GO:0016491);; Biological Process: cell redox homeostasis (GO:0045454);;	K17609|0.0|sly:101248197|K17609 nucleoredoxin [EC:1.8.1.8] | (RefSeq) probable nucleoredoxin 1	--	[R]	General function prediction only	Thioredoxin-like	Probable nucleoredoxin 1 OS=Arabidopsis thaliana OX=3702 GN=At1g60420 PE=1 SV=1	O	Posttranslational modification, protein turnover, chaperones	probable nucleoredoxin 1 [Solanum lycopersicum]	molecular function: binding (GO:0005488);; molecular function: catalytic activity (GO:0003824);; biological process: cellular process (GO:0009987);; biological process: biological regulation (GO:0065007)
Solyc05g006390.1.ITAG2.4	Solyc05g006390.1	37.5759	45.8859	33.0068	38.8229	10.1026	12.4592	17.7561	13.4393	1.45995e-08	1.49858	up	--	--	--	--	--	[L]	Replication, recombination and repair	--	--	J	Translation, ribosomal structure and biogenesis	hypothetical protein EJD97_005696 [Solanum chilense]	--
Solyc05g007060.2.ITAG2.4	Solyc05g007060.2	12.5665	17.6214	14.1291	14.7724	6.99663	6.73987	7.08906	6.94186	1.01589e-07	1.0582	up	[R]	General function prediction only	--	--	--	--	--	Domain of unknown function (DUF1338)	--	S	Function unknown	uncharacterized protein LOC101257368 [Solanum lycopersicum]	--
Solyc05g007470.2.ITAG2.4	Solyc05g007470.2	34.6816	41.9312	43.1323	39.9151	19.2544	16.7996	22.2484	19.4341	1.50559e-12	1.00905	up	[O]	Posttranslational modification, protein turnover, chaperones	Molecular Function: ATP binding (GO:0005524);; Cellular Component: integral component of membrane (GO:0016021);;	K08900|5.49e-196|vvi:100252443|K08900 mitochondrial chaperone BCS1 | (RefSeq) AAA-ATPase ASD, mitochondrial	--	[O]	Posttranslational modification, protein turnover, chaperones	Domain associated at C-terminal with AAA	AAA-ATPase At3g28580 OS=Arabidopsis thaliana OX=3702 GN=At3g28580 PE=2 SV=1	O	Posttranslational modification, protein turnover, chaperones	LOW QUALITY PROTEIN: AAA-ATPase At3g28580-like [Solanum pennellii]	molecular function: binding (GO:0005488);; cellular component: cellular anatomical entity (GO:0110165)
Solyc05g008310.2.ITAG2.4	Solyc05g008310.2	1.55466	0.959246	1.25674	1.25688	0.444716	0.366788	0.742945	0.51815	0.00706532	1.24505	up	[T]	Signal transduction mechanisms	Molecular Function: protein serine/threonine kinase activity (GO:0004674);; Molecular Function: ATP binding (GO:0005524);; Cellular Component: integral component of membrane (GO:0016021);; Biological Process: recognition of pollen (GO:0048544);;	K24104|4.22e-78|thj:104799061|K24104 GPN-loop GTPase | (RefSeq) LOW QUALITY PROTEIN: uncharacterized protein LOC104799061	--	--	--	Protein tyrosine and serine/threonine kinase	G-type lectin S-receptor-like serine/threonine-protein kinase At4g27290 OS=Arabidopsis thaliana OX=3702 GN=At4g27290 PE=3 SV=4	T	Signal transduction mechanisms	G-type lectin S-receptor-like serine/threonine-protein kinase At4g27290 [Solanum lycopersicum]	biological process: metabolic process (GO:0008152);; biological process: cellular process (GO:0009987);; molecular function: catalytic activity (GO:0003824);; molecular function: binding (GO:0005488);; cellular component: cellular anatomical entity (GO:0110165);; biological process: reproduction (GO:0000003);; biological process: reproductive process (GO:0022414)
Solyc05g008510.2.ITAG2.4	Solyc05g008510.2	4.85468	7.52739	5.19147	5.85785	1.17853	2.82747	2.60275	2.20292	9.33196e-05	1.38272	up	[V]	Defense mechanisms	Molecular Function: antiporter activity (GO:0015297);; Cellular Component: integral component of membrane (GO:0016021);; Molecular Function: xenobiotic transmembrane transporter activity (GO:0042910);;	K03327|0.0|sly:101263312|K03327 multidrug resistance protein, MATE family | (RefSeq) protein DETOXIFICATION 12 isoform X1	--	[R]	General function prediction only	MatE	Protein DETOXIFICATION 12 OS=Arabidopsis thaliana OX=3702 GN=DTX12 PE=2 SV=1	V	Defense mechanisms	protein DETOXIFICATION 12 isoform X1 [Solanum lycopersicum]	biological process: cellular process (GO:0009987);; biological process: localization (GO:0051179);; molecular function: transporter activity (GO:0005215);; cellular component: cellular anatomical entity (GO:0110165)
Solyc05g008810.2.ITAG2.4	Solyc05g008810.2	233.133	241.386	229.73	234.75	82.6243	92.0255	89.6823	88.1107	2.58816e-52	1.38433	up	[I]	Lipid transport and metabolism	Biological Process: phospholipid metabolic process (GO:0006644);; Molecular Function: phosphatidate phosphatase activity (GO:0008195);; Cellular Component: integral component of membrane (GO:0016021);;	K18693|6.73e-248|sly:101268277|K18693 diacylglycerol diphosphate phosphatase / phosphatidate phosphatase [EC:3.1.3.81 3.1.3.4] | (RefSeq) lipid phosphate phosphatase 2-like	Glycerolipid metabolism (ko00561);; Glycerophospholipid metabolism (ko00564)	[I]	Lipid transport and metabolism	PAP2 superfamily	Putative lipid phosphate phosphatase 3, chloroplastic OS=Arabidopsis thaliana OX=3702 GN=LPP3 PE=2 SV=1	I	Lipid transport and metabolism	lipid phosphate phosphatase 2-like [Solanum lycopersicum]	biological process: metabolic process (GO:0008152);; biological process: cellular process (GO:0009987);; molecular function: catalytic activity (GO:0003824);; cellular component: cellular anatomical entity (GO:0110165)
Solyc05g008820.2.ITAG2.4	Solyc05g008820.2	28.8909	27.7462	28.5382	28.3918	5.38453	9.73303	8.0779	7.73182	5.01715e-21	1.84947	up	[I]	Lipid transport and metabolism	Biological Process: phospholipid metabolic process (GO:0006644);; Molecular Function: phosphatidate phosphatase activity (GO:0008195);; Cellular Component: integral component of membrane (GO:0016021);;	K18693|7.24e-243|sly:101268570|K18693 diacylglycerol diphosphate phosphatase / phosphatidate phosphatase [EC:3.1.3.81 3.1.3.4] | (RefSeq) putative lipid phosphate phosphatase 3, chloroplastic isoform X2	Glycerolipid metabolism (ko00561);; Glycerophospholipid metabolism (ko00564)	[I]	Lipid transport and metabolism	PAP2 superfamily	Putative lipid phosphate phosphatase 3, chloroplastic OS=Arabidopsis thaliana OX=3702 GN=LPP3 PE=2 SV=1	I	Lipid transport and metabolism	putative lipid phosphate phosphatase 3, chloroplastic isoform X2 [Solanum lycopersicum]	biological process: metabolic process (GO:0008152);; biological process: cellular process (GO:0009987);; molecular function: catalytic activity (GO:0003824);; cellular component: cellular anatomical entity (GO:0110165)
Solyc05g009550.2.ITAG2.4	Solyc05g009550.2	18.2325	17.4962	14.1798	16.6362	0.505708	0.694727	1.5418	0.914079	3.40542e-47	4.142	up	--	--	Biological Process: protein transport (GO:0015031);;	K19476|1.03e-286|sly:101258366|K19476 vacuolar protein sorting-associated protein IST1 | (RefSeq) uncharacterized protein LOC101258366	Endocytosis (ko04144)	[Z]	Cytoskeleton	Regulator of Vps4 activity in the MVB pathway	--	Z	Cytoskeleton	uncharacterized protein LOC101258366 [Solanum lycopersicum]	biological process: localization (GO:0051179)
Solyc05g009620.2.ITAG2.4	Solyc05g009620.2	3.42267	11.4352	8.42151	7.75978	0.969347	0.35893	0.84218	0.723486	2.27724e-07	3.30446	up	--	--	Cellular Component: integral component of membrane (GO:0016021);;	--	--	--	--	PLAC8 family	Protein PLANT CADMIUM RESISTANCE 12 OS=Arabidopsis thaliana OX=3702 GN=PCR12 PE=2 SV=2	S	Function unknown	hypothetical protein EJD97_023235 [Solanum chilense]	cellular component: cellular anatomical entity (GO:0110165)
Solyc05g010010.1.ITAG2.4	Solyc05g010010.1	19.1322	19.7862	16.0588	18.3258	6.62161	9.92699	8.63353	8.39404	2.88893e-07	1.09701	up	--	--	Biological Process: hydrotropism (GO:0010274);;	--	--	--	--	Protein of unknown function, DUF617	Protein MIZU-KUSSEI 1 OS=Arabidopsis thaliana OX=3702 GN=MIZ1 PE=1 SV=1	S	Function unknown	protein MIZU-KUSSEI 1 [Solanum lycopersicum]	biological process: response to stimulus (GO:0050896)
Solyc05g010020.2.ITAG2.4	Solyc05g010020.2	9.66719	7.48211	4.76692	7.30541	1.67985	2.85588	1.98712	2.17429	0.00468231	1.69505	up	--	--	--	--	--	--	--	--	--	--	--	PREDICTED: uncharacterized protein LOC107847078 isoform X1 [Capsicum annuum]	--
Solyc05g010470.2.ITAG2.4	Solyc05g010470.2	52.4071	55.6394	53.854	53.9668	12.11	20.1076	19.7956	17.3377	2.12159e-20	1.61304	up	--	--	--	K00993|1.24e-52|bna:106453259|K00993 ethanolaminephosphotransferase [EC:2.7.8.1] | (RefSeq) uncharacterized protein LOC106453259	Phosphonate and phosphinate metabolism (ko00440);; Glycerophospholipid metabolism (ko00564);; Ether lipid metabolism (ko00565)	--	--	Protein of unknown function (DUF1262)	--	S	Function unknown	uncharacterized protein LOC101251473 isoform X3 [Solanum lycopersicum]	--
Solyc05g010720.2.ITAG2.4	Solyc05g010720.2	1.63603	1.23517	1.76355	1.54492	0.683482	0.594963	0.531135	0.603193	0.00955865	1.30265	up	[I]	Lipid transport and metabolism	Molecular Function: catalytic activity (GO:0003824);;	K07517|7.93e-155|sly:101257169|K07517 Delta3-Delta2-enoyl-CoA isomerase [EC:5.3.3.8] | (RefSeq) enoyl-CoA delta isomerase 1, peroxisomal-like	Fatty acid degradation (ko00071)	--	--	Enoyl-CoA hydratase/isomerase	Enoyl-CoA delta isomerase 1, peroxisomal OS=Arabidopsis thaliana OX=3702 GN=ECI1 PE=1 SV=1	I	Lipid transport and metabolism	enoyl-CoA delta isomerase 1, peroxisomal-like [Solanum lycopersicum]	molecular function: catalytic activity (GO:0003824)
Solyc05g012180.2.ITAG2.4	Solyc05g012180.2	3.60712	3.36758	3.34712	3.44061	0.642279	0.778883	1.46636	0.962506	1.81272e-06	1.80918	up	[I]	Lipid transport and metabolism	--	--	--	--	--	Alpha/beta hydrolase family	Putative methylesterase 11, chloroplastic OS=Arabidopsis thaliana OX=3702 GN=MES11 PE=1 SV=1	S	Function unknown	putative methylesterase 11, chloroplastic [Solanum lycopersicum]	--
Solyc05g012500.2.ITAG2.4	Solyc05g012500.2	4.91483	5.54461	5.48996	5.31647	1.58134	3.04477	2.53534	2.38715	0.000887722	1.12416	up	--	--	Molecular Function: DNA-binding transcription factor activity (GO:0003700);; Cellular Component: nucleus (GO:0005634);; Molecular Function: sequence-specific DNA binding (GO:0043565);;	K12835|1.67e-35|cmax:111493042|K12835 ATP-dependent RNA helicase DDX42 [EC:3.6.4.13] | (RefSeq) DEAD-box ATP-dependent RNA helicase 24 isoform X1	Spliceosome (ko03040)	--	--	WRKY DNA -binding domain	Probable WRKY transcription factor 57 OS=Arabidopsis thaliana OX=3702 GN=WRKY57 PE=2 SV=1	K	Transcription	probable WRKY transcription factor 57 [Solanum lycopersicum]	molecular function: transcription regulator activity (GO:0140110);; cellular component: intracellular (GO:0005622);; cellular component: cellular anatomical entity (GO:0110165);; molecular function: binding (GO:0005488)
Solyc05g014550.1.ITAG2.4	Solyc05g014550.1	2.86072	3.82274	4.16082	3.61476	0.144867	0.84495	0.653444	0.547754	1.61593e-06	2.67992	up	--	--	Cellular Component: integral component of membrane (GO:0016021);;	--	--	--	--	--	TLC domain-containing protein At5g14285 OS=Arabidopsis thaliana OX=3702 GN=At5g14285 PE=2 SV=1	S	Function unknown	hypothetical protein EJD97_017111 [Solanum chilense]	cellular component: cellular anatomical entity (GO:0110165)
Solyc05g015390.2.ITAG2.4	Solyc05g015390.2	47.2853	45.2848	44.7779	45.7827	15.3029	19.2185	18.4012	17.6409	7.07218e-22	1.34761	up	--	--	Cellular Component: cellular_component (GO:0005575);; Cellular Component: intracellular (GO:0005622);; Cellular Component: obsolete cell (GO:0005623);; Cellular Component: cytoplasm (GO:0005737);; Cellular Component: vacuole (GO:0005773);; Cellular Component: endoplasmic reticulum (GO:0005783);; Cellular Component: lipid droplet (GO:0005811);; Biological Process: organelle organization (GO:000699…	K17616|3.29e-88|oeu:111404463|K17616 CTD small phosphatase-like protein 2 [EC:3.1.3.-] | (RefSeq) uncharacterized protein LOC111404463	--	--	--	Rubber elongation factor protein (REF)	REF/SRPP-like protein At1g67360 OS=Arabidopsis thaliana OX=3702 GN=At1g67360 PE=2 SV=1	S	Function unknown	REF/SRPP-like protein At1g67360 [Solanum lycopersicum]	cellular component: intracellular (GO:0005622);; cellular component: cellular anatomical entity (GO:0110165);; biological process: cellular process (GO:0009987);; biological process: multicellular organismal process (GO:0032501);; biological process: developmental process (GO:0032502);; biological process: growth (GO:0040007);; biological process: biological regulation (GO:0065007)
Solyc05g015480.2.ITAG2.4	Solyc05g015480.2	19.3093	17.4956	16.4102	17.7384	7.51797	6.48037	8.09752	7.36529	1.24631e-12	1.23677	up	--	--	--	--	--	--	--	--	--	H	Coenzyme transport and metabolism	uncharacterized protein LOC101244665 [Solanum lycopersicum]	--
Solyc05g015850.2.ITAG2.4	Solyc05g015850.2	5.5681	5.12699	3.32984	4.67498	1.78174	0.590145	1.09625	1.15605	0.000386488	1.96537	up	--	--	Molecular Function: DNA-binding transcription factor activity (GO:0003700);; Cellular Component: nucleus (GO:0005634);; Molecular Function: sequence-specific DNA binding (GO:0043565);;	K18835|2.70e-29|ats:109786129|K18835 WRKY transcription factor 2 | (RefSeq) LOC109786129; probable WRKY transcription factor 2	Plant-pathogen interaction (ko04626)	--	--	WRKY DNA -binding domain	Probable WRKY transcription factor 75 OS=Arabidopsis thaliana OX=3702 GN=WRKY75 PE=1 SV=1	K	Transcription	hypothetical protein EJD97_000806 [Solanum chilense]	molecular function: transcription regulator activity (GO:0140110);; cellular component: intracellular (GO:0005622);; cellular component: cellular anatomical entity (GO:0110165);; molecular function: binding (GO:0005488)
Solyc05g016060.2.ITAG2.4	Solyc05g016060.2	403.293	346.964	287.487	345.915	99.2501	130.163	96.435	108.616	3.58818e-22	1.64133	up	--	--	--	--	--	--	--	Cysteine-rich TM module stress tolerance	--	S	Function unknown	cysteine-rich and transmembrane domain-containing protein WIH1 [Solanum lycopersicum]	--
Solyc05g041540.2.ITAG2.4	Solyc05g041540.2	5.57271	2.07344	3.76946	3.80521	1.77041	0.927177	1.0396	1.24573	0.000631031	1.57283	up	[E]	Amino acid transport and metabolism	Molecular Function: serine-type carboxypeptidase activity (GO:0004185);;	K16298|0.0|sly:101255301|K16298 serine carboxypeptidase-like clade IV [EC:3.4.16.-] | (RefSeq) serine carboxypeptidase-like	--	[OE]	Posttranslational modification, protein turnover, chaperones;; Amino acid transport and metabolism	Serine carboxypeptidase	Serine carboxypeptidase-like 48 OS=Arabidopsis thaliana OX=3702 GN=SCPL48 PE=2 SV=2	O	Posttranslational modification, protein turnover, chaperones	serine carboxypeptidase-like [Solanum lycopersicum]	biological process: metabolic process (GO:0008152);; molecular function: catalytic activity (GO:0003824)
Solyc05g046180.1.ITAG2.4	Solyc05g046180.1	13.9042	22.3683	9.00815	15.0935	0	0.831386	0	0.277129	0.00820833	5.58992	up	--	--	--	--	--	--	--	--	--	--	--	--	--
Solyc05g050350.1.ITAG2.4	Solyc05g050350.1	2.72436	0.900369	1.2766	1.63378	0.068555	0	0.185461	0.084672	0.00638503	4.21379	up	--	--	Molecular Function: ion channel activity (GO:0005216);; Cellular Component: integral component of membrane (GO:0016021);;	K05391|0.0|sly:101244669|K05391 cyclic nucleotide gated channel, plant | (RefSeq) cyclic nucleotide-gated ion channel 1-like	Plant-pathogen interaction (ko04626)	[PT]	Inorganic ion transport and metabolism;; Signal transduction mechanisms	Ion transport protein	Cyclic nucleotide-gated ion channel 1 OS=Arabidopsis thaliana OX=3702 GN=CNGC1 PE=1 SV=1	P	Inorganic ion transport and metabolism	cyclic nucleotide-gated ion channel 1-like [Solanum lycopersicum]	biological process: cellular process (GO:0009987);; biological process: localization (GO:0051179);; molecular function: transporter activity (GO:0005215);; cellular component: cellular anatomical entity (GO:0110165)
Solyc05g050360.2.ITAG2.4	Solyc05g050360.2	2.33344	3.34833	3.32595	3.00258	0.287678	0.635545	0.788365	0.570529	4.71817e-11	2.35339	up	--	--	Molecular Function: ion channel activity (GO:0005216);; Cellular Component: integral component of membrane (GO:0016021);;	K05391|0.0|sly:101250508|K05391 cyclic nucleotide gated channel, plant | (RefSeq) cyclic nucleotide-gated ion channel 1-like isoform X1	Plant-pathogen interaction (ko04626)	[PT]	Inorganic ion transport and metabolism;; Signal transduction mechanisms	Ion transport protein	Cyclic nucleotide-gated ion channel 1 OS=Arabidopsis thaliana OX=3702 GN=CNGC1 PE=1 SV=1	P	Inorganic ion transport and metabolism	cyclic nucleotide-gated ion channel 1-like isoform X1 [Solanum lycopersicum]	biological process: cellular process (GO:0009987);; biological process: localization (GO:0051179);; molecular function: transporter activity (GO:0005215);; cellular component: cellular anatomical entity (GO:0110165)
Solyc05g050380.2.ITAG2.4	Solyc05g050380.2	4.5901	4.821	4.84134	4.75081	1.1601	0.813495	1.17393	1.04918	1.74965e-18	2.14411	up	--	--	Molecular Function: ion channel activity (GO:0005216);; Cellular Component: integral component of membrane (GO:0016021);;	K05391|0.0|sly:101250219|K05391 cyclic nucleotide gated channel, plant | (RefSeq) cyclic nucleotide-gated ion channel 1 isoform X1	Plant-pathogen interaction (ko04626)	[PT]	Inorganic ion transport and metabolism;; Signal transduction mechanisms	Ion transport protein	Putative cyclic nucleotide-gated ion channel 13 OS=Arabidopsis thaliana OX=3702 GN=CNGC13 PE=3 SV=2	P	Inorganic ion transport and metabolism	cyclic nucleotide-gated ion channel 1 isoform X2 [Solanum lycopersicum]	biological process: cellular process (GO:0009987);; biological process: localization (GO:0051179);; molecular function: transporter activity (GO:0005215);; cellular component: cellular anatomical entity (GO:0110165)
Solyc05g051530.2.ITAG2.4	Solyc05g051530.2	26.714	31.5124	31.3957	29.874	9.49214	12.1345	16.6369	12.7545	5.55879e-11	1.20374	up	[T]	Signal transduction mechanisms	Molecular Function: ATP binding (GO:0005524);; Cellular Component: integral component of membrane (GO:0016021);; Molecular Function: ATPase activity (GO:0016887);;	K05681|2.96e-59|gmx:100818395|K05681 ATP-binding cassette, subfamily G (WHITE), member 2 | (RefSeq) ABC transporter G family member 5	ABC transporters (ko02010)	[Q]	Secondary metabolites biosynthesis, transport and catabolism	ABC-2 type transporter	ABC transporter G family member 11 OS=Arabidopsis thaliana OX=3702 GN=ABCG11 PE=1 SV=1	Q	Secondary metabolites biosynthesis, transport and catabolism	ABC transporter G family member 11-like [Solanum lycopersicum]	molecular function: binding (GO:0005488);; cellular component: cellular anatomical entity (GO:0110165);; molecular function: catalytic activity (GO:0003824)
Solyc05g051660.1.ITAG2.4	Solyc05g051660.1	70.8586	63.7653	60.221	64.9483	24.3519	35.4703	28.1404	29.3209	1.65614e-12	1.11939	up	[I]	Lipid transport and metabolism	Biological Process: catabolic process (GO:0009056);; Molecular Function: hydrolase activity (GO:0016787);;	K13258|1.24e-92|pvu:PHAVU_002G047500g|K13258 2-hydroxyisoflavanone dehydratase [EC:4.2.1.105] | (RefSeq) hypothetical protein	Isoflavonoid biosynthesis (ko00943)	[V]	Defense mechanisms	alpha/beta hydrolase fold	Hydrolase 3 OS=Catharanthus roseus OX=4058 GN=HL3 PE=1 SV=1	V	Defense mechanisms	acylsugar acylhydrolase 1 [Solanum lycopersicum]	biological process: metabolic process (GO:0008152);; molecular function: catalytic activity (GO:0003824)
Solyc05g052340.2.ITAG2.4	Solyc05g052340.2	2.36324	2.91248	0.76873	2.01482	0.223809	0.12761	0.05723	0.136216	1.82264e-09	3.76718	up	[DPM]	Cell cycle control, cell division, chromosome partitioning;; Inorganic ion transport and metabolism;; Cell wall/membrane/envelope biogenesis	Molecular Function: copper ion binding (GO:0005507);; Biological Process: lignin catabolic process (GO:0046274);; Cellular Component: apoplast (GO:0048046);; Molecular Function: hydroquinone:oxygen oxidoreductase activity (GO:0052716);;	K05909|0.0|spen:107019878|K05909 laccase [EC:1.10.3.2] | (RefSeq) laccase-12-like	--	[Q]	Secondary metabolites biosynthesis, transport and catabolism	Multicopper oxidase	Laccase-5 OS=Arabidopsis thaliana OX=3702 GN=LAC5 PE=2 SV=1	Q	Secondary metabolites biosynthesis, transport and catabolism	hypothetical protein EJD97_017188 [Solanum chilense]	molecular function: binding (GO:0005488);; biological process: metabolic process (GO:0008152);; biological process: cellular process (GO:0009987);; cellular component: cellular anatomical entity (GO:0110165);; molecular function: catalytic activity (GO:0003824)
Solyc05g052360.1.ITAG2.4	Solyc05g052360.1	22.8532	29.425	19.8032	24.0271	0	0.434713	0	0.144904	0.000181594	7.3287	up	[DPM]	Cell cycle control, cell division, chromosome partitioning;; Inorganic ion transport and metabolism;; Cell wall/membrane/envelope biogenesis	Molecular Function: copper ion binding (GO:0005507);; Biological Process: lignin catabolic process (GO:0046274);; Cellular Component: apoplast (GO:0048046);; Molecular Function: hydroquinone:oxygen oxidoreductase activity (GO:0052716);;	K05909|1.70e-123|sly:101262618|K05909 laccase [EC:1.10.3.2] | (RefSeq) laccase-12	--	[Q]	Secondary metabolites biosynthesis, transport and catabolism	Multicopper oxidase	Laccase-5 OS=Arabidopsis thaliana OX=3702 GN=LAC5 PE=2 SV=1	Q	Secondary metabolites biosynthesis, transport and catabolism	laccase-12 [Solanum lycopersicum]	molecular function: binding (GO:0005488);; biological process: metabolic process (GO:0008152);; biological process: cellular process (GO:0009987);; cellular component: cellular anatomical entity (GO:0110165);; molecular function: catalytic activity (GO:0003824)
Solyc05g052370.2.ITAG2.4	Solyc05g052370.2	42.058	60.4361	33.7786	45.4242	0	1.02838	0.108572	0.378985	0.000165408	6.84682	up	[DPM]	Cell cycle control, cell division, chromosome partitioning;; Inorganic ion transport and metabolism;; Cell wall/membrane/envelope biogenesis	Molecular Function: copper ion binding (GO:0005507);; Biological Process: lignin catabolic process (GO:0046274);; Cellular Component: apoplast (GO:0048046);; Molecular Function: hydroquinone:oxygen oxidoreductase activity (GO:0052716);;	K05909|1.61e-252|sly:101262618|K05909 laccase [EC:1.10.3.2] | (RefSeq) laccase-12	--	[Q]	Secondary metabolites biosynthesis, transport and catabolism	Multicopper oxidase	Laccase-12 OS=Arabidopsis thaliana OX=3702 GN=LAC12 PE=2 SV=1	Q	Secondary metabolites biosynthesis, transport and catabolism	hypothetical protein EJD97_017190 [Solanum chilense]	molecular function: binding (GO:0005488);; biological process: metabolic process (GO:0008152);; biological process: cellular process (GO:0009987);; cellular component: cellular anatomical entity (GO:0110165);; molecular function: catalytic activity (GO:0003824)
Solyc05g052410.1.ITAG2.4	Solyc05g052410.1	2.26788	1.94472	1.86426	2.02562	0.825297	0.930493	0.423828	0.726539	0.00400555	1.44715	up	--	--	Molecular Function: DNA binding (GO:0003677);; Molecular Function: DNA-binding transcription factor activity (GO:0003700);; Cellular Component: nucleus (GO:0005634);;	K09286|9.23e-262|sly:101261712|K09286 EREBP-like factor | (RefSeq) ethylene-responsive transcription factor 1	--	--	--	AP2 domain	Dehydration-responsive element-binding protein 2A OS=Arabidopsis thaliana OX=3702 GN=DREB2A PE=1 SV=1	K	Transcription	ethylene response factor H.14 [Solanum lycopersicum]	molecular function: binding (GO:0005488);; molecular function: transcription regulator activity (GO:0140110);; cellular component: intracellular (GO:0005622);; cellular component: cellular anatomical entity (GO:0110165)
Solyc05g053620.2.ITAG2.4	Solyc05g053620.2	536.157	530.733	417.014	494.634	68.6789	57.0898	50.0002	58.5896	6.48348e-88	3.04298	up	--	--	--	--	--	--	--	Phloem protein 2	F-box protein PP2-B10 OS=Arabidopsis thaliana OX=3702 GN=PP2B10 PE=1 SV=1	S	Function unknown	putative F-box protein PP2-B12 [Solanum lycopersicum]	--
Solyc05g054890.2.ITAG2.4	Solyc05g054890.2	18.7047	21.8277	14.1657	18.2327	0.659154	1.04136	0.995773	0.898761	4.37069e-94	4.30546	up	[V]	Defense mechanisms	Molecular Function: ATP binding (GO:0005524);; Molecular Function: electron transfer activity (GO:0009055);; Cellular Component: integral component of membrane (GO:0016021);; Molecular Function: ATPase activity (GO:0016887);;	K05681|1.03e-107|gmx:100818395|K05681 ATP-binding cassette, subfamily G (WHITE), member 2 | (RefSeq) ABC transporter G family member 5	ABC transporters (ko02010)	[Q]	Secondary metabolites biosynthesis, transport and catabolism	ABC-2 type transporter	ABC transporter G family member 1 OS=Arabidopsis thaliana OX=3702 GN=ABCG1 PE=2 SV=1	Q	Secondary metabolites biosynthesis, transport and catabolism	ABC transporter G family member 6 [Solanum lycopersicum]	molecular function: binding (GO:0005488);; biological process: metabolic process (GO:0008152);; molecular function: catalytic activity (GO:0003824);; cellular component: cellular anatomical entity (GO:0110165)
Solyc05g055190.1.ITAG2.4	Solyc05g055190.1	0.678032	0.589581	0.591735	0.619783	0.028943	0.034322	0.111492	0.0582523	1.0081e-07	3.31298	up	--	--	Cellular Component: integral component of membrane (GO:0016021);;	K13466|1.63e-11|pmum:103343029|K13466 EIX receptor 1/2 | (RefSeq) probable LRR receptor-like serine/threonine-protein kinase At4g36180	Plant-pathogen interaction (ko04626)	--	--	Leucine rich repeat	Receptor-like protein kinase BRI1-like 3 OS=Arabidopsis thaliana OX=3702 GN=BRL3 PE=1 SV=1	S	Function unknown	receptor-like protein EIX1 [Solanum pennellii]	cellular component: cellular anatomical entity (GO:0110165)
Solyc05g055870.2.ITAG2.4	Solyc05g055870.2	97.2663	106.153	94.9608	99.4599	18.6445	19.1	16.1021	17.9489	1.42266e-85	2.43768	up	--	--	--	K03188|4.19e-57|dcr:108224146|K03188 urease accessory protein | (RefSeq) uncharacterized protein LOC108224146 isoform X1	--	--	--	Phloem protein 2	F-box protein At2g02240 OS=Arabidopsis thaliana OX=3702 GN=At2g02240 PE=2 SV=1	S	Function unknown	putative F-box protein PP2-B12 [Solanum lycopersicum]	--
Solyc06g005620.2.ITAG2.4	Solyc06g005620.2	6.2511	5.92634	9.11247	7.09664	2.77775	3.37483	3.36003	3.17087	8.23849e-05	1.1283	up	--	--	Cellular Component: integral component of membrane (GO:0016021);; Molecular Function: metal ion transmembrane transporter activity (GO:0046873);;	K14709|1.44e-204|sly:101255999|K14709 solute carrier family 39 (zinc transporter), member 1/2/3 | (RefSeq) zinc transporter precursor	--	[P]	Inorganic ion transport and metabolism	ZIP Zinc transporter	Zinc transporter 2 OS=Arabidopsis thaliana OX=3702 GN=ZIP2 PE=2 SV=1	P	Inorganic ion transport and metabolism	zinc transporter precursor [Solanum lycopersicum]	cellular component: cellular anatomical entity (GO:0110165);; biological process: cellular process (GO:0009987);; biological process: localization (GO:0051179);; molecular function: transporter activity (GO:0005215)
Solyc06g008620.1.ITAG2.4	Solyc06g008620.1	21.3444	23.6221	9.90872	18.2917	0.758637	1.28108	2.21442	1.41805	6.46728e-10	3.66878	up	[U]	Intracellular trafficking, secretion, and vesicular transport	--	--	--	--	--	WD40-like Beta Propeller Repeat	--	U	Intracellular trafficking, secretion, and vesicular transport	uncharacterized protein LOC101247825 [Solanum lycopersicum]	--
Solyc06g008820.2.ITAG2.4	Solyc06g008820.2	10.0802	13.2318	13.5625	12.2915	2.24722	1.61266	1.51747	1.79245	2.37842e-36	2.73778	up	[P]	Inorganic ion transport and metabolism	Biological Process: regulation of pH (GO:0006885);; Molecular Function: sodium:proton antiporter activity (GO:0015385);; Cellular Component: integral component of membrane (GO:0016021);;	K14724|1.60e-263|mesc:110612170|K14724 solute carrier family 9 (sodium/hydrogen exchanger), member 8 | (RefSeq) sodium/hydrogen exchanger 1-like	--	[P]	Inorganic ion transport and metabolism	Sodium/hydrogen exchanger family	Sodium/hydrogen exchanger 2 OS=Arabidopsis thaliana OX=3702 GN=NHX2 PE=2 SV=2	P	Inorganic ion transport and metabolism	Na+/H+ antiporter isoform X1 [Solanum lycopersicum]	biological process: biological regulation (GO:0065007);; biological process: cellular process (GO:0009987);; biological process: localization (GO:0051179);; molecular function: transporter activity (GO:0005215);; cellular component: cellular anatomical entity (GO:0110165)
Solyc06g010030.2.ITAG2.4	Solyc06g010030.2	47.9943	45.9301	45.5269	46.4838	12.5239	15.9693	14.9581	14.4838	1.03846e-43	1.65367	up	--	--	Molecular Function: calmodulin binding (GO:0005516);; Biological Process: defense response (GO:0006952);; Biological Process: response to biotic stimulus (GO:0009607);; Cellular Component: integral component of membrane (GO:0016021);;	K08472|0.0|sly:101245171|K08472 mlo protein | (RefSeq) MLO-like protein 6	--	--	--	Mlo family	MLO-like protein 6 OS=Arabidopsis thaliana OX=3702 GN=MLO6 PE=2 SV=2	I	Lipid transport and metabolism	MLO-like protein 6 [Solanum lycopersicum]	molecular function: binding (GO:0005488);; biological process: response to stimulus (GO:0050896);; cellular component: cellular anatomical entity (GO:0110165)
Solyc06g034290.2.ITAG2.4	Solyc06g034290.2	0.601329	1.10383	1.5475	1.08422	0.162615	0.257044	0.378971	0.26621	0.00342053	1.94475	up	[G]	Carbohydrate transport and metabolism	Cellular Component: integral component of membrane (GO:0016021);; Molecular Function: transmembrane transporter activity (GO:0022857);;	K13783|0.0|sly:101248108|K13783 MFS transporter, OPA family, solute carrier family 37 (glycerol-3-phosphate transporter), member 1/2 | (RefSeq) putative glycerol-3-phosphate transporter 1	--	[G]	Carbohydrate transport and metabolism	Major Facilitator Superfamily	Putative glycerol-3-phosphate transporter 1 OS=Arabidopsis thaliana OX=3702 GN=At3g47420 PE=2 SV=1	G	Carbohydrate transport and metabolism	putative glycerol-3-phosphate transporter 1 [Solanum lycopersicum]	cellular component: cellular anatomical entity (GO:0110165);; molecular function: transporter activity (GO:0005215)
Solyc06g035790.2.ITAG2.4	Solyc06g035790.2	61.5534	58.4811	58.0034	59.346	27.244	26.0499	24.8137	26.0359	4.03439e-26	1.15723	up	--	--	Molecular Function: methyltransferase activity (GO:0008168);; Cellular Component: integral component of membrane (GO:0016021);; Biological Process: methylation (GO:0032259);;	K23872|1.92e-182|smo:SELMODRAFT_168608|K23872 putative homogalacturonan methyltransferase [EC:2.1.1.-] | (RefSeq) hypothetical protein	--	--	--	Putative S-adenosyl-L-methionine-dependent methyltransferase	Probable methyltransferase PMT15 OS=Arabidopsis thaliana OX=3702 GN=At4g00750 PE=2 SV=1	S	Function unknown	probable methyltransferase PMT15 [Solanum lycopersicum]	molecular function: catalytic activity (GO:0003824);; cellular component: cellular anatomical entity (GO:0110165);; biological process: metabolic process (GO:0008152)
Solyc06g035960.2.ITAG2.4	Solyc06g035960.2	3.15906	4.41398	2.33361	3.30222	0.893968	0.808998	0.844194	0.849053	3.12099e-08	1.92334	up	[IQ]	Lipid transport and metabolism;; Secondary metabolites biosynthesis, transport and catabolism	Molecular Function: catalytic activity (GO:0003824);;	K22133|0.0|sly:101265548|K22133 oxalate---CoA ligase [EC:6.2.1.8] | (RefSeq) oxalate--CoA ligase isoform X1	Glyoxylate and dicarboxylate metabolism (ko00630)	[I]	Lipid transport and metabolism	AMP-binding enzyme	Oxalate--CoA ligase OS=Arabidopsis thaliana OX=3702 GN=AAE3 PE=1 SV=1	I	Lipid transport and metabolism	oxalate--CoA ligase isoform X1 [Solanum lycopersicum]	molecular function: catalytic activity (GO:0003824)
Solyc06g036110.1.ITAG2.4	Solyc06g036110.1	31.1467	32.2648	35.7231	33.0449	3.21686	7.43507	7.65763	6.10319	8.72523e-22	2.41002	up	--	--	--	K19747|2.79e-53|vvi:100243942|K19747 BAHD acyltransferase [EC:2.3.1.-] | (RefSeq) BAHD acyltransferase DCR	--	--	--	C2 domain	--	S	Function unknown	uncharacterized protein LOC101263030 [Solanum lycopersicum]	--
Solyc06g049020.1.ITAG2.4	Solyc06g049020.1	10.5993	17.3614	11.2637	13.0748	4.22195	6.99925	7.8492	6.3568	0.00243578	1.00829	up	--	--	--	--	--	--	--	--	--	--	--	uncharacterized protein LOC101254906 [Solanum lycopersicum]	--
Solyc06g049050.2.ITAG2.4	Solyc06g049050.2	41.6548	38.6649	38.8014	39.707	12.5284	15.9665	14.5547	14.3498	8.31818e-23	1.43939	up	--	--	Cellular Component: extracellular region (GO:0005576);; Cellular Component: cell wall (GO:0005618);; Biological Process: plant-type cell wall organization (GO:0009664);; Cellular Component: membrane (GO:0016020);;	K20628|1.53e-153|oeu:111385342|K20628 expansin | (RefSeq) expansin-A8-like	--	--	--	Expansin C-terminal domain	Expansin-A8 OS=Arabidopsis thaliana OX=3702 GN=EXPA8 PE=2 SV=1	S	Function unknown	expansin precursor [Solanum lycopersicum]	cellular component: cellular anatomical entity (GO:0110165);; biological process: cellular process (GO:0009987)
Solyc06g050440.2.ITAG2.4	Solyc06g050440.2	9.55736	15.6902	8.18729	11.1449	1.42745	3.50249	3.76424	2.89806	1.40725e-07	1.91337	up	--	--	Molecular Function: peroxidase activity (GO:0004601);; Cellular Component: extracellular region (GO:0005576);; Biological Process: response to oxidative stress (GO:0006979);; Molecular Function: heme binding (GO:0020037);; Biological Process: hydrogen peroxide catabolic process (GO:0042744);; Molecular Function: metal ion binding (GO:0046872);;	K00430|4.99e-228|sly:101261825|K00430 peroxidase [EC:1.11.1.7] | (RefSeq) peroxidase P7	Phenylpropanoid biosynthesis (ko00940)	--	--	Peroxidase	Peroxidase 4 OS=Vitis vinifera OX=29760 GN=GSVIVT00023967001 PE=1 SV=1	Q	Secondary metabolites biosynthesis, transport and catabolism	peroxidase P7 [Solanum lycopersicum]	biological process: metabolic process (GO:0008152);; biological process: cellular process (GO:0009987);; biological process: response to stimulus (GO:0050896);; biological process: detoxification (GO:0098754);; molecular function: catalytic activity (GO:0003824);; molecular function: antioxidant activity (GO:0016209);; cellular component: cellular anatomical entity (GO:0110165);; molecular functi…
Solyc06g050530.2.ITAG2.4	Solyc06g050530.2	10.9973	13.9518	8.30654	11.0852	0.654127	1.05803	0.306103	0.672755	5.99508e-34	3.99863	up	[DPM]	Cell cycle control, cell division, chromosome partitioning;; Inorganic ion transport and metabolism;; Cell wall/membrane/envelope biogenesis	Molecular Function: copper ion binding (GO:0005507);; Biological Process: lignin catabolic process (GO:0046274);; Cellular Component: apoplast (GO:0048046);; Molecular Function: hydroquinone:oxygen oxidoreductase activity (GO:0052716);;	K05909|0.0|sly:101262425|K05909 laccase [EC:1.10.3.2] | (RefSeq) laccase-5-like	--	[Q]	Secondary metabolites biosynthesis, transport and catabolism	Multicopper oxidase	Laccase-5 OS=Arabidopsis thaliana OX=3702 GN=LAC5 PE=2 SV=1	Q	Secondary metabolites biosynthesis, transport and catabolism	laccase-5-like [Solanum lycopersicum]	molecular function: binding (GO:0005488);; biological process: metabolic process (GO:0008152);; biological process: cellular process (GO:0009987);; cellular component: cellular anatomical entity (GO:0110165);; molecular function: catalytic activity (GO:0003824)
Solyc06g051550.2.ITAG2.4	Solyc06g051550.2	246.14	248.214	205.733	233.362	88.4146	75.029	66.7929	76.7455	8.23076e-28	1.56997	up	--	--	Biological Process: response to iron ion (GO:0010039);; Biological Process: regulation of iron ion transport (GO:0034756);; Molecular Function: protein dimerization activity (GO:0046983);;	K13422|6.86e-12|sot:102601372|K13422 transcription factor MYC2 | (RefSeq) jamyc10; transcription factor MYC4-like	MAPK signaling pathway - plant (ko04016);; Plant hormone signal transduction (ko04075)	--	--	Helix-loop-helix DNA-binding domain	Transcription factor FER-LIKE IRON DEFICIENCY-INDUCED TRANSCRIPTION FACTOR OS=Arabidopsis thaliana OX=3702 GN=FIT PE=1 SV=1	K	Transcription	bHLH transcriptional regulator [Solanum lycopersicum]	biological process: response to stimulus (GO:0050896);; biological process: biological regulation (GO:0065007);; molecular function: binding (GO:0005488)
Solyc06g053550.2.ITAG2.4	Solyc06g053550.2	55.4651	52.6609	49.1517	52.4259	14.7912	24.95	28.8427	22.8613	7.67946e-08	1.17464	up	--	--	Cellular Component: integral component of membrane (GO:0016021);;	K13347|3.65e-136|sly:101248304|K13347 peroxisomal membrane protein 2 | (RefSeq) peroxisomal membrane protein PMP22	Peroxisome (ko04146)	[R]	General function prediction only	Mpv17 / PMP22 family	Peroxisomal membrane protein PMP22 OS=Arabidopsis thaliana OX=3702 GN=PMP22 PE=1 SV=1	S	Function unknown	peroxisomal membrane protein PMP22 [Solanum lycopersicum]	cellular component: cellular anatomical entity (GO:0110165)
Solyc06g054030.2.ITAG2.4	Solyc06g054030.2	11.2586	12.0458	6.22368	9.84269	0.144057	0.485231	0	0.209763	1.67052e-05	5.46172	up	--	--	--	--	--	--	--	Probable lipid transfer	--	S	Function unknown	non-specific lipid-transfer protein-like protein At2g13820 [Solanum lycopersicum]	--
Solyc06g054060.1.ITAG2.4	Solyc06g054060.1	4.83208	6.31415	6.30464	5.81696	0	0.981251	0.30536	0.42887	7.71576e-08	3.69336	up	--	--	--	--	--	--	--	Probable lipid transfer	Protein YLS3 OS=Arabidopsis thaliana OX=3702 GN=YLS3 PE=2 SV=1	S	Function unknown	non-specific lipid-transfer protein-like protein At2g13820 [Solanum lycopersicum]	--
Solyc06g054150.1.ITAG2.4	Solyc06g054150.1	14.4347	11.8571	13.4519	13.2479	4.33486	5.24642	4.65609	4.74579	8.30166e-10	1.44585	up	--	--	Cellular Component: integral component of membrane (GO:0016021);;	--	--	--	--	--	--	--	--	uncharacterized protein LOC101260945 [Solanum lycopersicum]	cellular component: cellular anatomical entity (GO:0110165)
Solyc06g054600.2.ITAG2.4	Solyc06g054600.2	45.7302	42.5808	34.9992	41.1034	10.2919	8.53748	7.70743	8.84559	1.38296e-29	2.1829	up	--	--	Molecular Function: mRNA binding (GO:0003729);; Molecular Function: metal ion binding (GO:0046872);;	--	--	--	--	Zinc finger C-x8-C-x5-C-x3-H type (and similar)	Zinc finger CCCH domain-containing protein 6 OS=Oryza sativa subsp. japonica OX=39947 GN=Os01g0258700 PE=2 SV=2	S	Function unknown	zinc finger CCCH domain-containing protein 58 [Solanum lycopersicum]	molecular function: binding (GO:0005488)
Solyc06g060530.1.ITAG2.4	Solyc06g060530.1	4.46266	4.18737	4.85156	4.50053	1.5879	1.92465	1.66877	1.7271	1.11672e-07	1.35014	up	[V]	Defense mechanisms	Molecular Function: antiporter activity (GO:0015297);; Cellular Component: integral component of membrane (GO:0016021);; Molecular Function: xenobiotic transmembrane transporter activity (GO:0042910);;	K03327|0.0|sly:101256600|K03327 multidrug resistance protein, MATE family | (RefSeq) protein DETOXIFICATION 56-like	--	[R]	General function prediction only	MatE	Protein DETOXIFICATION 56 OS=Arabidopsis thaliana OX=3702 GN=DTX56 PE=1 SV=1	V	Defense mechanisms	protein DETOXIFICATION 56-like [Solanum lycopersicum]	biological process: cellular process (GO:0009987);; biological process: localization (GO:0051179);; molecular function: transporter activity (GO:0005215);; cellular component: cellular anatomical entity (GO:0110165)
Solyc06g060680.1.ITAG2.4	Solyc06g060680.1	7.75401	6.97523	7.55364	7.42763	0.728256	1.44432	2.72095	1.63118	3.75104e-08	2.15772	up	[M]	Cell wall/membrane/envelope biogenesis	Molecular Function: protein serine/threonine kinase activity (GO:0004674);; Molecular Function: ATP binding (GO:0005524);;	K00924|5.22e-31|boe:106305043|K00924 kinase [EC:2.7.1.-] | (RefSeq) receptor-like kinase TMK2	--	[T]	Signal transduction mechanisms	Protein kinase domain	Serine/threonine-protein kinase ZRK1 OS=Arabidopsis thaliana OX=3702 GN=ZRK1 PE=1 SV=1	T	Signal transduction mechanisms	putative wall-associated receptor kinase-like 16 [Solanum lycopersicum]	biological process: metabolic process (GO:0008152);; biological process: cellular process (GO:0009987);; molecular function: catalytic activity (GO:0003824);; molecular function: binding (GO:0005488)
Solyc06g062420.2.ITAG2.4	Solyc06g062420.2	12.6164	13.8494	13.5684	13.3447	2.19315	2.91846	4.04979	3.0538	7.07668e-07	2.08179	up	--	--	Cellular Component: integral component of membrane (GO:0016021);;	--	--	--	--	--	--	--	--	hypothetical protein EJD97_025162 [Solanum chilense]	cellular component: cellular anatomical entity (GO:0110165)
Solyc06g065370.2.ITAG2.4	Solyc06g065370.2	194.343	207.894	208.512	203.583	97.9045	75.2291	98.5851	90.5729	6.581e-17	1.13813	up	--	--	--	--	--	--	--	Peptidase inhibitor I9	Subtilisin-like protease SBT3.17 OS=Arabidopsis thaliana OX=3702 GN=SBT3.17 PE=3 SV=1	O	Posttranslational modification, protein turnover, chaperones	subtilisin-like protease SBT3.9 [Solanum lycopersicum]	--
Solyc06g065670.2.ITAG2.4	Solyc06g065670.2	0.861999	1.00893	0.504311	0.791746	0.090159	0.044468	0.047339	0.0606553	6.41549e-13	3.63057	up	[T]	Signal transduction mechanisms	Molecular Function: ATP binding (GO:0005524);; Cellular Component: integral component of membrane (GO:0016021);; Molecular Function: ATPase activity (GO:0016887);;	K08712|7.43e-139|gsl:Gasu_29800|K08712 ATP-binding cassette, subfamily G (WHITE), member 2, SNQ2 | (RefSeq) ABC transporter, ATP-binding protein	ABC transporters (ko02010)	[Q]	Secondary metabolites biosynthesis, transport and catabolism	ABC-2 type transporter	ABC transporter G family member 32 OS=Arabidopsis thaliana OX=3702 GN=ABCG32 PE=1 SV=1	Q	Secondary metabolites biosynthesis, transport and catabolism	ABC transporter G family member 32-like [Solanum lycopersicum]	molecular function: binding (GO:0005488);; cellular component: cellular anatomical entity (GO:0110165);; molecular function: catalytic activity (GO:0003824)
Solyc06g066330.2.ITAG2.4	Solyc06g066330.2	12.5987	19.0703	15.3418	15.6702	5.02912	4.5244	7.82285	5.79212	3.53209e-10	1.40835	up	--	--	Molecular Function: NAD+ ADP-ribosyltransferase activity (GO:0003950);;	--	--	--	--	RCD1-SRO-TAF4 (RST) plant domain	Inactive poly [ADP-ribose] polymerase RCD1 OS=Arabidopsis thaliana OX=3702 GN=RCD1 PE=1 SV=1	S	Function unknown	inactive poly [ADP-ribose] polymerase RCD1-like [Solanum lycopersicum]	molecular function: catalytic activity (GO:0003824)
Solyc06g068600.2.ITAG2.4	Solyc06g068600.2	5.85641	6.30674	5.74878	5.97064	2.05389	0.568957	0.276724	0.966523	3.31262e-05	2.55899	up	[P]	Inorganic ion transport and metabolism	Molecular Function: inorganic phosphate transmembrane transporter activity (GO:0005315);; Molecular Function: ATP binding (GO:0005524);; Cellular Component: membrane (GO:0016020);; Molecular Function: ATPase activity (GO:0016887);; Biological Process: phosphate ion transmembrane transport (GO:0035435);;	K05658|1.11e-23|vvi:100265902|K05658 ATP-binding cassette, subfamily B (MDR/TAP), member 1 [EC:7.6.2.2] | (RefSeq) ABC transporter B family member 9-like	ABC transporters (ko02010)	[Q]	Secondary metabolites biosynthesis, transport and catabolism	ABC transporter	ABC transporter I family member 17 OS=Arabidopsis thaliana OX=3702 GN=ABCI17 PE=2 SV=1	Q	Secondary metabolites biosynthesis, transport and catabolism	ABC transporter I family member 17-like [Solanum pennellii]	biological process: cellular process (GO:0009987);; biological process: localization (GO:0051179);; molecular function: transporter activity (GO:0005215);; molecular function: binding (GO:0005488);; cellular component: cellular anatomical entity (GO:0110165);; molecular function: catalytic activity (GO:0003824)
Solyc06g068940.2.ITAG2.4	Solyc06g068940.2	20.2665	21.2056	21.7871	21.0864	1.06097	2.87109	2.61479	2.18228	2.08871e-28	3.22142	up	--	--	Biological Process: regulation of immune system process (GO:0002682);; Biological Process: positive regulation of immune system process (GO:0002684);; Biological Process: regulation of response to biotic stimulus (GO:0002831);; Biological Process: positive regulation of response to biotic stimulus (GO:0002833);; Molecular Function: molecular_function (GO:0003674);; Molecular Function: GTPase acti…	K01537|8.26e-45|jcu:105638585|K01537 P-type Ca2+ transporter type 2C [EC:7.2.2.10] | (RefSeq) calcium-transporting ATPase 2, plasma membrane-type isoform X1	--	[R]	General function prediction only	C2 domain	Protein C2-DOMAIN ABA-RELATED 4 OS=Arabidopsis thaliana OX=3702 GN=CAR4 PE=1 SV=1	S	Function unknown	protein C2-DOMAIN ABA-RELATED 4 [Solanum lycopersicum]	biological process: biological regulation (GO:0065007);; molecular function: molecular function regulator (GO:0098772);; molecular function: binding (GO:0005488);; cellular component: intracellular (GO:0005622);; cellular component: cellular anatomical entity (GO:0110165);; biological process: response to stimulus (GO:0050896)
Solyc06g069040.2.ITAG2.4	Solyc06g069040.2	153.526	158.968	136.316	149.603	42.9069	43.3364	47.1689	44.4708	4.18962e-55	1.72081	up	[O]	Posttranslational modification, protein turnover, chaperones	Molecular Function: glutathione transferase activity (GO:0004364);; Cellular Component: cytoplasm (GO:0005737);; Biological Process: glutathione metabolic process (GO:0006749);;	K00799|1.39e-167|sly:543816|K00799 glutathione S-transferase [EC:2.5.1.18] | (RefSeq) GST-T4; putative glutathione S-transferase T4	Glutathione metabolism (ko00480)	[O]	Posttranslational modification, protein turnover, chaperones	Glutathione S-transferase, N-terminal domain	Probable glutathione S-transferase OS=Glycine max OX=3847 GN=HSP26-A PE=2 SV=1	O	Posttranslational modification, protein turnover, chaperones	putative glutathione S-transferase T4 [Solanum lycopersicum]	molecular function: catalytic activity (GO:0003824);; cellular component: cellular anatomical entity (GO:0110165);; biological process: metabolic process (GO:0008152);; biological process: cellular process (GO:0009987)
Solyc06g071060.1.ITAG2.4	Solyc06g071060.1	101.562	113.194	79.0277	97.9279	49.0652	40.4512	39.5252	43.0139	7.38385e-12	1.15338	up	[IQR]	Lipid transport and metabolism;; Secondary metabolites biosynthesis, transport and catabolism;; General function prediction only	Molecular Function: molecular_function (GO:0003674);; Molecular Function: catalytic activity (GO:0003824);; Molecular Function: aldo-keto reductase (NADP) activity (GO:0004033);; Cellular Component: cellular_component (GO:0005575);; Cellular Component: intracellular (GO:0005622);; Cellular Component: obsolete cell (GO:0005623);; Cellular Component: cytoplasm (GO:0005737);; Molecular Function: alc…	K00059|2.68e-183|sly:101249464|K00059 3-oxoacyl-[acyl-carrier protein] reductase [EC:1.1.1.100] | (RefSeq) NADPH-dependent aldehyde reductase-like protein, chloroplastic	Fatty acid biosynthesis (ko00061);; Biotin metabolism (ko00780);; Fatty acid metabolism (ko01212)	[R]	General function prediction only	Enoyl-(Acyl carrier protein) reductase	NADPH-dependent aldehyde reductase-like protein, chloroplastic OS=Arabidopsis thaliana OX=3702 GN=At3g03980 PE=3 SV=1	Q	Secondary metabolites biosynthesis, transport and catabolism	NADPH-dependent aldehyde reductase-like protein, chloroplastic [Solanum lycopersicum]	molecular function: catalytic activity (GO:0003824);; biological process: metabolic process (GO:0008152);; cellular component: intracellular (GO:0005622);; cellular component: cellular anatomical entity (GO:0110165)
Solyc06g071570.2.ITAG2.4	Solyc06g071570.2	1.43279	2.13878	1.02877	1.53345	0	0.030479	0	0.0101597	3.68003e-09	7.21769	up	[E]	Amino acid transport and metabolism	Cellular Component: integral component of membrane (GO:0016021);; Molecular Function: transmembrane transporter activity (GO:0022857);;	K14638|2.26e-163|cmax:111493070|K14638 solute carrier family 15 (peptide/histidine transporter), member 3/4 | (RefSeq) protein NRT1/ PTR FAMILY 2.13-like	--	[E]	Amino acid transport and metabolism	POT family	Protein NRT1/ PTR FAMILY 2.11 OS=Arabidopsis thaliana OX=3702 GN=NPF2.11 PE=1 SV=1	E	Amino acid transport and metabolism	protein NRT1/ PTR FAMILY 2.9-like [Solanum lycopersicum]	cellular component: cellular anatomical entity (GO:0110165);; molecular function: transporter activity (GO:0005215)
Solyc06g071770.2.ITAG2.4	Solyc06g071770.2	14.2871	15.5924	15.1729	15.0175	6.00367	6.12974	6.44585	6.19309	2.88726e-23	1.24685	up	--	--	Molecular Function: zinc ion binding (GO:0008270);;	K17987|0.0|sly:101254702|K17987 next to BRCA1 gene 1 protein | (RefSeq) protein NBR1 homolog isoform X1	--	[S]	Function unknown	Ig-like domain from next to BRCA1 gene	Protein JOKA2 OS=Solanum tuberosum OX=4113 GN=JOKA2 PE=1 SV=1	S	Function unknown	protein NBR1 homolog isoform X1 [Solanum lycopersicum]	molecular function: binding (GO:0005488)
Solyc06g072840.2.ITAG2.4	Solyc06g072840.2	42.8142	40.247	24.6205	35.8939	0.823388	1.90744	0.960085	1.2303	5.49983e-42	4.81523	up	--	--	--	--	--	--	--	--	Late embryogenesis abundant protein At5g17165 OS=Arabidopsis thaliana OX=3702 GN=At5g17165 PE=3 SV=1	--	--	late embryogenesis abundant protein At5g17165 [Solanum lycopersicum]	--
Solyc06g075530.1.ITAG2.4	Solyc06g075530.1	16.2123	20.008	20.4216	18.8806	3.49352	6.23619	7.85039	5.86003	2.54689e-05	1.65426	up	--	--	--	--	--	--	--	--	--	--	--	hypothetical protein EJD97_010894 [Solanum chilense]	--
Solyc06g075780.1.ITAG2.4	Solyc06g075780.1	6.88969	9.33197	6.53676	7.58614	1.27638	1.27644	0.544752	1.03252	1.96977e-10	2.79852	up	--	--	--	--	--	[R]	General function prediction only	C2H2-type zinc finger	Zinc finger protein ZAT11 OS=Arabidopsis thaliana OX=3702 GN=ZAT11 PE=2 SV=1	S	Function unknown	LOW QUALITY PROTEIN: zinc finger protein ZAT1 [Solanum lycopersicum]	--
Solyc06g076550.2.ITAG2.4	Solyc06g076550.2	11.1542	9.26218	9.46143	9.95926	0.910328	1.44418	1.4742	1.27624	1.74328e-36	2.9325	up	--	--	Molecular Function: UDP-glycosyltransferase activity (GO:0008194);;	K13493|4.09e-120|brp:103846928|K13493 cytokinin-N-glucosyltransferase [EC:2.4.1.-] | (RefSeq) UDP-glycosyltransferase 76C2	Zeatin biosynthesis (ko00908)	[GC]	Carbohydrate transport and metabolism;; Energy production and conversion	UDP-glucoronosyl and UDP-glucosyl transferase	UDP-glucose iridoid glucosyltransferase OS=Catharanthus roseus OX=4058 GN=UGT76A2 PE=1 SV=1	--	--	UDP-glucose iridoid glucosyltransferase-like [Solanum lycopersicum]	molecular function: catalytic activity (GO:0003824)
Solyc06g082240.2.ITAG2.4	Solyc06g082240.2	18.6245	25.6828	15.3527	19.8867	0.725676	2.03328	1.55767	1.43888	3.37961e-42	3.7556	up	[DPM]	Cell cycle control, cell division, chromosome partitioning;; Inorganic ion transport and metabolism;; Cell wall/membrane/envelope biogenesis	Molecular Function: copper ion binding (GO:0005507);; Biological Process: lignin catabolic process (GO:0046274);; Cellular Component: apoplast (GO:0048046);; Molecular Function: hydroquinone:oxygen oxidoreductase activity (GO:0052716);;	K05909|0.0|sly:101251693|K05909 laccase [EC:1.10.3.2] | (RefSeq) laccase-3-like	--	[Q]	Secondary metabolites biosynthesis, transport and catabolism	Multicopper oxidase	Laccase-3 OS=Arabidopsis thaliana OX=3702 GN=LAC3 PE=2 SV=2	Q	Secondary metabolites biosynthesis, transport and catabolism	laccase-3-like [Solanum lycopersicum]	molecular function: binding (GO:0005488);; biological process: metabolic process (GO:0008152);; biological process: cellular process (GO:0009987);; cellular component: cellular anatomical entity (GO:0110165);; molecular function: catalytic activity (GO:0003824)
Solyc06g084370.1.ITAG2.4	Solyc06g084370.1	45.8254	41.7437	38.2213	41.9301	5.18053	4.54558	3.63106	4.45239	1.5781e-49	3.19656	up	--	--	--	--	--	--	--	--	--	--	--	hypothetical protein EJD97_007863 [Solanum chilense]	--
Solyc07g005150.1.ITAG2.4	Solyc07g005150.1	0.800969	0.706188	0.771191	0.759449	0.302676	0.154109	0.291118	0.249301	0.00149226	1.55252	up	--	--	Cellular Component: integral component of membrane (GO:0016021);;	K03131|9.89e-12|ghi:107956070|K03131 transcription initiation factor TFIID subunit 6 | (RefSeq) transcription initiation factor TFIID subunit 6b-like	Basal transcription factors (ko03022)	[R]	General function prediction only	Leucine rich repeat	Receptor-like protein 6 OS=Arabidopsis thaliana OX=3702 GN=RLP6 PE=3 SV=1	L	Replication, recombination and repair	receptor-like protein 6 [Solanum lycopersicum]	cellular component: cellular anatomical entity (GO:0110165)
Solyc07g006140.2.ITAG2.4	Solyc07g006140.2	146.12	159.635	147.33	151.028	0.144092	8.66897	0.569037	3.12737	0.00100729	5.5582	up	[QV]	Secondary metabolites biosynthesis, transport and catabolism;; Defense mechanisms	Molecular Function: monooxygenase activity (GO:0004497);; Molecular Function: iron ion binding (GO:0005506);; Cellular Component: integral component of membrane (GO:0016021);; Molecular Function: oxidoreductase activity, acting on paired donors, with incorporation or reduction of molecular oxygen (GO:0016705);; Molecular Function: heme binding (GO:0020037);;	K24179|2.57e-203|ccaj:109799157|K24179 cytochrome P450 family 72 subfamily A polypeptide 61 [EC:1.14.14.-] | (RefSeq) cytochrome P450 72A15-like	--	[QI]	Secondary metabolites biosynthesis, transport and catabolism;; Lipid transport and metabolism	Cytochrome P450	Cytochrome P450 CYP72A219 OS=Panax ginseng OX=4054 PE=2 SV=1	Q	Secondary metabolites biosynthesis, transport and catabolism	cytochrome P450 CYP72A219 [Solanum lycopersicum]	biological process: metabolic process (GO:0008152);; molecular function: catalytic activity (GO:0003824);; molecular function: binding (GO:0005488);; cellular component: cellular anatomical entity (GO:0110165)
Solyc07g006280.2.ITAG2.4	Solyc07g006280.2	307.364	290.563	287.228	295.052	95.0094	101.666	114.476	103.717	5.99708e-51	1.48132	up	--	--	Cellular Component: integral component of membrane (GO:0016021);;	--	--	--	--	Tetraspanin family	Tetraspanin-8 OS=Arabidopsis thaliana OX=3702 GN=TET8 PE=2 SV=1	S	Function unknown	tetraspanin-8-like protein [Solanum lycopersicum]	cellular component: cellular anatomical entity (GO:0110165)
Solyc07g006420.1.ITAG2.4	Solyc07g006420.1	5.83751	3.22052	4.82813	4.62872	0.328577	0.788949	0.625501	0.581009	7.81643e-12	2.94544	up	--	--	Cellular Component: integral component of membrane (GO:0016021);;	--	--	--	--	--	--	--	--	uncharacterized protein LOC112941801 [Solanum lycopersicum]	cellular component: cellular anatomical entity (GO:0110165)
Solyc07g006800.1.ITAG2.4	Solyc07g006800.1	64.2569	63.257	56.603	61.3723	10.7138	11.1491	10.5493	10.8041	2.41711e-99	2.47526	up	--	--	Molecular Function: UDP-glycosyltransferase activity (GO:0008194);;	K13495|0.0|sly:101254400|K13495 cis-zeatin O-glucosyltransferase [EC:2.4.1.215] | (RefSeq) zeatin O-glucosyltransferase-like	Zeatin biosynthesis (ko00908)	[GC]	Carbohydrate transport and metabolism;; Energy production and conversion	UDP-glucoronosyl and UDP-glucosyl transferase	Zeatin O-glucosyltransferase OS=Phaseolus lunatus OX=3884 GN=ZOG1 PE=2 SV=1	--	--	zeatin O-glucosyltransferase-like [Solanum lycopersicum]	molecular function: catalytic activity (GO:0003824)
Solyc07g006890.1.ITAG2.4	Solyc07g006890.1	51.3247	58.3081	34.2416	47.9581	25.4943	17.2504	17.5082	20.0843	5.82295e-08	1.21896	up	[QV]	Secondary metabolites biosynthesis, transport and catabolism;; Defense mechanisms	Molecular Function: iron ion binding (GO:0005506);; Molecular Function: oxidoreductase activity, acting on paired donors, with incorporation or reduction of molecular oxygen (GO:0016705);; Molecular Function: heme binding (GO:0020037);;	K20769|0.0|sly:101246836|K20769 fatty acid omega-hydroxylase [EC:1.14.-.-] | (RefSeq) cytochrome P450 94A1-like	Cutin, suberine and wax biosynthesis (ko00073)	[QI]	Secondary metabolites biosynthesis, transport and catabolism;; Lipid transport and metabolism	Cytochrome P450	Cytochrome P450 94A1 OS=Vicia sativa OX=3908 GN=CYP94A1 PE=2 SV=2	--	--	cytochrome P450 94A1-like [Solanum lycopersicum]	molecular function: binding (GO:0005488);; biological process: metabolic process (GO:0008152);; molecular function: catalytic activity (GO:0003824)
Solyc07g007240.2.ITAG2.4	Solyc07g007240.2	51.8572	64.6399	64.0461	60.1811	4.74001	10.2814	15.9465	10.3227	1.52517e-15	2.51845	up	--	--	Molecular Function: endopeptidase inhibitor activity (GO:0004866);;	--	--	--	--	Carboxypeptidase A inhibitor	Metallocarboxypeptidase inhibitor OS=Solanum lycopersicum OX=4081 PE=1 SV=2	S	Function unknown	metallocarboxypeptidase inhibitor-like [Solanum pennellii]	biological process: biological regulation (GO:0065007);; molecular function: molecular function regulator (GO:0098772)
Solyc07g007550.2.ITAG2.4	Solyc07g007550.2	332.921	327.362	295.981	318.755	129.526	111.546	110.817	117.296	6.96143e-34	1.40985	up	--	--	Cellular Component: membrane (GO:0016020);; Molecular Function: hydrolase activity, acting on glycosyl bonds (GO:0016798);;	K07964|0.0|sly:101258669|K07964 heparanase [EC:3.2.1.166] | (RefSeq) heparanase-like protein 3	Glycosaminoglycan degradation (ko00531)	--	--	Glycosyl hydrolase family 79, N-terminal domain	Heparanase-like protein 3 OS=Arabidopsis thaliana OX=3702 GN=At5g34940 PE=2 SV=2	S	Function unknown	heparanase-like protein 3 [Solanum lycopersicum]	cellular component: cellular anatomical entity (GO:0110165);; molecular function: catalytic activity (GO:0003824)
Solyc07g007620.2.ITAG2.4	Solyc07g007620.2	3.73999	3.86582	2.61653	3.40744	0.962951	1.83471	1.10449	1.30072	0.000480764	1.35298	up	[M]	Cell wall/membrane/envelope biogenesis	Biological Process: glycolipid biosynthetic process (GO:0009247);; Molecular Function: transferase activity, transferring hexosyl groups (GO:0016758);;	K03715|0.0|sly:101259856|K03715 1,2-diacylglycerol 3-beta-galactosyltransferase [EC:2.4.1.46] | (RefSeq) monogalactosyldiacylglycerol synthase 2, chloroplastic	Glycerolipid metabolism (ko00561)	--	--	Monogalactosyldiacylglycerol (MGDG) synthase	Monogalactosyldiacylglycerol synthase 2, chloroplastic OS=Arabidopsis thaliana OX=3702 GN=MGD2 PE=1 SV=1	M	Cell wall/membrane/envelope biogenesis	monogalactosyldiacylglycerol synthase 2, chloroplastic [Solanum lycopersicum]	biological process: metabolic process (GO:0008152);; biological process: cellular process (GO:0009987);; molecular function: catalytic activity (GO:0003824)
Solyc07g007800.2.ITAG2.4	Solyc07g007800.2	5.73852	5.9588	3.92537	5.20756	0.290276	0.151634	0.043882	0.161931	2.42837e-26	4.89556	up	[U]	Intracellular trafficking, secretion, and vesicular transport	Cellular Component: integral component of membrane (GO:0016021);;	K18789|9.45e-143|cic:CICLE_v10010628mg|K18789 xylogalacturonan beta-1,3-xylosyltransferase [EC:2.4.2.41] | (RefSeq) hypothetical protein	--	[RT]	General function prediction only;; Signal transduction mechanisms	Haemolysin-III related	Heptahelical transmembrane protein 1 OS=Arabidopsis thaliana OX=3702 GN=HHP1 PE=1 SV=1	T	Signal transduction mechanisms	heptahelical transmembrane protein 1 [Solanum lycopersicum]	cellular component: cellular anatomical entity (GO:0110165)
Solyc07g008130.2.ITAG2.4	Solyc07g008130.2	158.783	180.311	190.009	176.368	47.1033	60.8113	59.5903	55.835	2.07904e-38	1.63123	up	--	--	Molecular Function: electron transfer activity (GO:0009055);; Cellular Component: integral component of membrane (GO:0016021);;	--	--	--	--	Plastocyanin-like domain	--	S	Function unknown	hypothetical protein EJD97_000327 [Solanum chilense]	biological process: metabolic process (GO:0008152);; molecular function: catalytic activity (GO:0003824);; cellular component: cellular anatomical entity (GO:0110165)
Solyc07g008620.1.ITAG2.4	Solyc07g008620.1	9.1554	8.34304	7.91673	8.47172	1.88165	2.18379	2.61137	2.2256	2.15098e-31	1.89964	up	--	--	Cellular Component: integral component of membrane (GO:0016021);; Molecular Function: kinase activity (GO:0016301);;	K13466|0.0|sly:543900|K13466 EIX receptor 1/2 | (RefSeq) Eix1; receptor-like protein EIX1 precursor	Plant-pathogen interaction (ko04626)	[R]	General function prediction only	Leucine rich repeat	Receptor-like protein EIX1 OS=Solanum lycopersicum OX=4081 GN=EIX1 PE=2 SV=2	T	Signal transduction mechanisms	RecName: Full=Receptor-like protein EIX1; AltName: Full=EIX receptor 1; Flags: Precursor [Solanum lycopersicum]	cellular component: cellular anatomical entity (GO:0110165);; molecular function: catalytic activity (GO:0003824)
Solyc07g009100.2.ITAG2.4	Solyc07g009100.2	62.5605	83.6919	89.2029	78.4851	19.0255	23.9026	36.4321	26.4534	8.95132e-11	1.54336	up	--	--	Biological Process: defense response (GO:0006952);;	--	--	--	--	--	--	S	Function unknown	defensin D1-like [Solanum lycopersicum]	biological process: response to stimulus (GO:0050896)
Solyc07g009290.2.ITAG2.4	Solyc07g009290.2	83.8719	120.663	99.9723	101.502	12.6117	20.2869	18.2349	17.0445	2.58703e-35	2.54048	up	--	--	--	--	--	--	--	--	--	S	Function unknown	uncharacterized protein LOC107025603 [Solanum pennellii]	--
Solyc07g019670.2.ITAG2.4	Solyc07g019670.2	43.2947	44.1576	41.2915	42.9146	17.0107	15.4979	15.4444	15.9843	1.74321e-35	1.3931	up	[I]	Lipid transport and metabolism	Molecular Function: 3-hydroxyacyl-CoA dehydrogenase activity (GO:0003857);; Biological Process: fatty acid metabolic process (GO:0006631);;	K10527|0.0|sly:101248790|K10527 enoyl-CoA hydratase/3-hydroxyacyl-CoA dehydrogenase [EC:4.2.1.17 1.1.1.35 1.1.1.211] | (RefSeq) peroxisomal fatty acid beta-oxidation multifunctional protein AIM1	Fatty acid degradation (ko00071);; alpha-Linolenic acid metabolism (ko00592);; Fatty acid metabolism (ko01212)	[I]	Lipid transport and metabolism	3-hydroxyacyl-CoA dehydrogenase, NAD binding domain	Peroxisomal fatty acid beta-oxidation multifunctional protein AIM1 OS=Arabidopsis thaliana OX=3702 GN=AIM1 PE=1 SV=1	I	Lipid transport and metabolism	peroxisomal fatty acid beta-oxidation multifunctional protein AIM1 [Solanum lycopersicum]	biological process: metabolic process (GO:0008152);; molecular function: catalytic activity (GO:0003824);; biological process: cellular process (GO:0009987)
Solyc07g041500.2.ITAG2.4	Solyc07g041500.2	8.32747	8.65238	7.46646	8.14877	1.34782	0.478884	0.589296	0.805333	4.4549e-24	3.28364	up	[QV]	Secondary metabolites biosynthesis, transport and catabolism;; Defense mechanisms	Molecular Function: monooxygenase activity (GO:0004497);; Molecular Function: iron ion binding (GO:0005506);; Cellular Component: integral component of membrane (GO:0016021);; Molecular Function: oxidoreductase activity, acting on paired donors, with incorporation or reduction of molecular oxygen (GO:0016705);; Molecular Function: heme binding (GO:0020037);;	K07425|1.22e-177|ccaj:109816127|K07425 long-chain fatty acid omega-monooxygenase [EC:1.14.14.80] | (RefSeq) cytochrome P450 CYP72A219-like isoform X1	Fatty acid degradation (ko00071);; Arachidonic acid metabolism (ko00590)	[QI]	Secondary metabolites biosynthesis, transport and catabolism;; Lipid transport and metabolism	Cytochrome P450	Cytochrome P450 72A14 OS=Arabidopsis thaliana OX=3702 GN=CYP72A14 PE=2 SV=1	Q	Secondary metabolites biosynthesis, transport and catabolism	cytochrome P450 72A15 [Solanum lycopersicum]	biological process: metabolic process (GO:0008152);; molecular function: catalytic activity (GO:0003824);; molecular function: binding (GO:0005488);; cellular component: cellular anatomical entity (GO:0110165)
Solyc07g045160.2.ITAG2.4	Solyc07g045160.2	1.67577	2.34813	2.25581	2.09324	0.560012	0.826546	1.21436	0.866971	0.00589478	1.24767	up	[G]	Carbohydrate transport and metabolism	Molecular Function: 6-phosphofructokinase activity (GO:0003872);; Molecular Function: ATP binding (GO:0005524);; Cellular Component: cytoplasm (GO:0005737);; Biological Process: fructose 6-phosphate metabolic process (GO:0006002);; Molecular Function: metal ion binding (GO:0046872);;	K00850|0.0|sly:101268121|K00850 6-phosphofructokinase 1 [EC:2.7.1.11] | (RefSeq) ATP-dependent 6-phosphofructokinase 6 isoform X1	Glycolysis / Gluconeogenesis (ko00010);; Pentose phosphate pathway (ko00030);; Fructose and mannose metabolism (ko00051);; Galactose metabolism (ko00052);; Carbon metabolism (ko01200);; Biosynthesis of amino acids (ko01230);; RNA degradation (ko03018)	[G]	Carbohydrate transport and metabolism	Phosphofructokinase	ATP-dependent 6-phosphofructokinase 7 OS=Arabidopsis thaliana OX=3702 GN=PFK7 PE=1 SV=1	G	Carbohydrate transport and metabolism	ATP-dependent 6-phosphofructokinase 6 isoform X2 [Solanum lycopersicum]	biological process: metabolic process (GO:0008152);; biological process: cellular process (GO:0009987);; molecular function: catalytic activity (GO:0003824);; molecular function: binding (GO:0005488);; cellular component: cellular anatomical entity (GO:0110165)
Solyc07g048070.2.ITAG2.4	Solyc07g048070.2	39.5914	34.419	26.0086	33.3397	2.36228	2.12276	3.68891	2.72465	6.13002e-62	3.5823	up	--	--	Cellular Component: integral component of membrane (GO:0016021);; Molecular Function: metal ion binding (GO:0046872);; Biological Process: oxidation-reduction process (GO:0055114);;	--	--	[T]	Signal transduction mechanisms	Protein of unknown function (DUF568)	Cytochrome b561 and DOMON domain-containing protein At4g17280 OS=Arabidopsis thaliana OX=3702 GN=At4g17280 PE=2 SV=1	T	Signal transduction mechanisms	cytochrome b561 and DOMON domain-containing protein At5g47530 [Solanum lycopersicum]	cellular component: cellular anatomical entity (GO:0110165);; molecular function: binding (GO:0005488);; biological process: metabolic process (GO:0008152)
Solyc07g049150.2.ITAG2.4	Solyc07g049150.2	12.3982	8.37026	9.55235	10.1069	3.61692	3.31147	5.45466	4.12768	1.67052e-05	1.2691	up	[K]	Transcription	Molecular Function: ribonuclease III activity (GO:0004525);; Biological Process: RNA processing (GO:0006396);;	K11592|5.71e-33|ccaj:109816095|K11592 endoribonuclease Dicer [EC:3.1.26.-] | (RefSeq) endoribonuclease Dicer homolog 3a isoform X1	--	[A]	RNA processing and modification	Ribonuclease III domain	Ribonuclease 3-like protein 3 OS=Oryza sativa subsp. japonica OX=39947 GN=Os06g0358800 PE=2 SV=1	A	RNA processing and modification	putative dsRNA-specific ribonuclease [Solanum lycopersicum]	biological process: metabolic process (GO:0008152);; biological process: cellular process (GO:0009987);; molecular function: catalytic activity (GO:0003824)
Solyc07g049200.2.ITAG2.4	Solyc07g049200.2	22.2436	28.7778	27.3917	26.1377	10.7625	8.13693	7.36999	8.75649	1.12969e-13	1.54042	up	--	--	--	--	--	--	--	--	--	--	--	uncharacterized protein LOC101247442 isoform X2 [Solanum lycopersicum]	--
Solyc07g049240.2.ITAG2.4	Solyc07g049240.2	126.66	105.216	99.091	110.322	37.0522	42.331	38.4828	39.2887	2.20137e-28	1.4608	up	--	--	Molecular Function: peroxidase activity (GO:0004601);; Cellular Component: extracellular region (GO:0005576);; Biological Process: response to oxidative stress (GO:0006979);; Molecular Function: heme binding (GO:0020037);; Biological Process: hydrogen peroxide catabolic process (GO:0042744);; Molecular Function: metal ion binding (GO:0046872);;	K00430|4.02e-240|sly:101246070|K00430 peroxidase [EC:1.11.1.7] | (RefSeq) peroxidase 3-like	Phenylpropanoid biosynthesis (ko00940)	--	--	Peroxidase	Peroxidase 3 OS=Arabidopsis thaliana OX=3702 GN=PER3 PE=2 SV=1	Q	Secondary metabolites biosynthesis, transport and catabolism	peroxidase 3-like [Solanum lycopersicum]	biological process: metabolic process (GO:0008152);; biological process: cellular process (GO:0009987);; biological process: response to stimulus (GO:0050896);; biological process: detoxification (GO:0098754);; molecular function: catalytic activity (GO:0003824);; molecular function: antioxidant activity (GO:0016209);; cellular component: cellular anatomical entity (GO:0110165);; molecular functi…
Solyc07g049460.2.ITAG2.4	Solyc07g049460.2	284.456	262.596	244.276	263.776	151.492	105.768	102.6	119.953	7.52424e-11	1.10078	up	[DPM]	Cell cycle control, cell division, chromosome partitioning;; Inorganic ion transport and metabolism;; Cell wall/membrane/envelope biogenesis	Molecular Function: copper ion binding (GO:0005507);; Biological Process: lignin catabolic process (GO:0046274);; Cellular Component: apoplast (GO:0048046);; Molecular Function: hydroquinone:oxygen oxidoreductase activity (GO:0052716);;	K05909|0.0|sly:100147721|K05909 laccase [EC:1.10.3.2] | (RefSeq) laccase precursor	--	[Q]	Secondary metabolites biosynthesis, transport and catabolism	Multicopper oxidase	Laccase-7 OS=Arabidopsis thaliana OX=3702 GN=LAC7 PE=2 SV=1	Q	Secondary metabolites biosynthesis, transport and catabolism	laccase precursor [Solanum lycopersicum]	molecular function: binding (GO:0005488);; biological process: metabolic process (GO:0008152);; biological process: cellular process (GO:0009987);; cellular component: cellular anatomical entity (GO:0110165);; molecular function: catalytic activity (GO:0003824)
Solyc07g049530.2.ITAG2.4	Solyc07g049530.2	13.0629	7.51296	9.04596	9.87392	0.050421	0.324585	0.065962	0.146989	3.06077e-35	5.94404	up	[Q]	Secondary metabolites biosynthesis, transport and catabolism	Molecular Function: oxidoreductase activity (GO:0016491);; Molecular Function: metal ion binding (GO:0046872);;	K05933|1.19e-233|sly:544052|K05933 aminocyclopropanecarboxylate oxidase [EC:1.14.17.4] | (RefSeq) ACO1; 1-aminocyclopropane-1-carboxylate oxidase 1	Cysteine and methionine metabolism (ko00270)	[QR]	Secondary metabolites biosynthesis, transport and catabolism;; General function prediction only	2OG-Fe(II) oxygenase superfamily	1-aminocyclopropane-1-carboxylate oxidase 1 OS=Solanum lycopersicum OX=4081 GN=ACO1 PE=2 SV=2	Q	Secondary metabolites biosynthesis, transport and catabolism	1-aminocyclopropane-1-carboxylate oxidase 1 [Solanum lycopersicum]	molecular function: catalytic activity (GO:0003824);; molecular function: binding (GO:0005488)
Solyc07g049660.2.ITAG2.4	Solyc07g049660.2	39.2541	43.1053	22.7277	35.029	2.57575	1.56528	1.77298	1.97134	1.61856e-62	4.11043	up	--	--	Molecular Function: transferase activity, transferring acyl groups other than amino-acyl groups (GO:0016747);;	K19861|0.0|sly:101262227|K19861 benzyl alcohol O-benzoyltransferase [EC:2.3.1.196 2.3.1.232] | (RefSeq) benzyl alcohol O-benzoyltransferase	--	--	--	Transferase family	Benzyl alcohol O-benzoyltransferase OS=Nicotiana tabacum OX=4097 GN=HSR201 PE=1 SV=1	S	Function unknown	benzyl alcohol O-benzoyltransferase [Solanum lycopersicum]	molecular function: catalytic activity (GO:0003824)
Solyc07g052120.2.ITAG2.4	Solyc07g052120.2	3.87674	2.79575	1.98517	2.88589	0	0.337581	0.264344	0.200642	3.99559e-07	3.74804	up	--	--	Molecular Function: magnesium ion binding (GO:0000287);; Molecular Function: terpene synthase activity (GO:0010333);;	K15803|8.72e-143|spen:107026541|K15803 (-)-germacrene D synthase [EC:4.2.3.75] | (RefSeq) (-)-germacrene D synthase-like isoform X1	Sesquiterpenoid and triterpenoid biosynthesis (ko00909)	--	--	Terpene synthase family, metal binding domain	Sesquiterpene synthase OS=Santalum album OX=35974 PE=1 SV=1	S	Function unknown	sesquiterpene synthase-like [Solanum lycopersicum]	molecular function: binding (GO:0005488);; molecular function: catalytic activity (GO:0003824)
Solyc07g053030.2.ITAG2.4	Solyc07g053030.2	56.1214	49.1093	54.8026	53.3444	20.4711	23.0879	23.8301	22.463	7.0609e-26	1.22002	up	[IQ]	Lipid transport and metabolism;; Secondary metabolites biosynthesis, transport and catabolism	Biological Process: biological_process (GO:0008150);; Biological Process: response to radiation (GO:0009314);; Biological Process: response to light stimulus (GO:0009416);; Biological Process: response to abiotic stimulus (GO:0009628);; Biological Process: response to endogenous stimulus (GO:0009719);; Biological Process: response to hormone (GO:0009725);; Biological Process: response to auxin (G…	K14487|0.0|sly:101266841|K14487 auxin responsive GH3 gene family | (RefSeq) indole-3-acetic acid-amido synthetase GH3.6	Plant hormone signal transduction (ko04075)	--	--	GH3 auxin-responsive promoter	Indole-3-acetic acid-amido synthetase GH3.6 OS=Arabidopsis thaliana OX=3702 GN=GH3.6 PE=1 SV=1	S	Function unknown	indole-3-acetic acid-amido synthetase GH3.6 [Solanum lycopersicum]	biological process: response to stimulus (GO:0050896)
Solyc07g053120.2.ITAG2.4	Solyc07g053120.2	0.706476	0.932626	0.916484	0.851862	0.192554	0.149706	0.445042	0.262434	0.00157117	1.67285	up	[M]	Cell wall/membrane/envelope biogenesis	Molecular Function: protein kinase activity (GO:0004672);; Molecular Function: ATP binding (GO:0005524);; Cellular Component: integral component of membrane (GO:0016021);; Molecular Function: polysaccharide binding (GO:0030247);; Biological Process: recognition of pollen (GO:0048544);;	K24104|2.07e-74|thj:104799061|K24104 GPN-loop GTPase | (RefSeq) LOW QUALITY PROTEIN: uncharacterized protein LOC104799061	--	--	--	Protein tyrosine and serine/threonine kinase	G-type lectin S-receptor-like serine/threonine-protein kinase At4g03230 OS=Arabidopsis thaliana OX=3702 GN=At4g03230 PE=3 SV=3	T	Signal transduction mechanisms	G-type lectin S-receptor-like serine/threonine-protein kinase At4g03230 isoform X1 [Solanum lycopersicum]	biological process: metabolic process (GO:0008152);; biological process: cellular process (GO:0009987);; molecular function: catalytic activity (GO:0003824);; molecular function: binding (GO:0005488);; cellular component: cellular anatomical entity (GO:0110165);; biological process: reproduction (GO:0000003);; biological process: reproductive process (GO:0022414)
Solyc07g053420.2.ITAG2.4	Solyc07g053420.2	4.2222	4.12348	4.61616	4.32061	0.475165	2.07101	1.70302	1.4164	0.00786597	1.5716	up	--	--	Cellular Component: integral component of membrane (GO:0016021);;	K19038|6.70e-129|sly:101259348|K19038 E3 ubiquitin-protein ligase ATL41 [EC:2.3.2.27] | (RefSeq) RING-H2 finger protein ATL40	--	[O]	Posttranslational modification, protein turnover, chaperones	Ring finger domain	E3 ubiquitin-protein ligase ATL41 OS=Arabidopsis thaliana OX=3702 GN=ATL41 PE=1 SV=1	O	Posttranslational modification, protein turnover, chaperones	RING-H2 finger protein ATL40 [Solanum lycopersicum]	cellular component: cellular anatomical entity (GO:0110165)
Solyc07g054470.1.ITAG2.4	Solyc07g054470.1	7.59085	6.19977	6.59284	6.79449	1.12703	2.21706	1.01018	1.45142	0.000978565	2.13335	up	--	--	--	--	--	--	--	--	--	--	--	uncharacterized protein LOC107025380 [Solanum pennellii]	--
Solyc07g054840.2.ITAG2.4	Solyc07g054840.2	8.42046	6.32564	5.82975	6.85862	1.04452	1.10727	0.688641	0.94681	8.45545e-19	2.82179	up	--	--	Molecular Function: DNA binding (GO:0003677);; Cellular Component: nucleus (GO:0005634);;	K09422|9.74e-233|sly:101252700|K09422 transcription factor MYB, plant | (RefSeq) transcription factor MYB41-like	--	[K]	Transcription	Myb-like DNA-binding domain	Transcription factor MYB102 OS=Arabidopsis thaliana OX=3702 GN=MYB102 PE=2 SV=1	K	Transcription	transcription factor MYB41-like [Solanum lycopersicum]	molecular function: binding (GO:0005488);; cellular component: intracellular (GO:0005622);; cellular component: cellular anatomical entity (GO:0110165)
Solyc07g056190.2.ITAG2.4	Solyc07g056190.2	6.29664	3.47783	3.19403	4.32283	0	0.4844	0.260549	0.248316	3.16294e-07	4.10413	up	--	--	Molecular Function: molecular_function (GO:0003674);; Molecular Function: binding (GO:0005488);; Cellular Component: cellular_component (GO:0005575);; Cellular Component: intracellular (GO:0005622);; Cellular Component: obsolete cell (GO:0005623);; Cellular Component: cytoplasm (GO:0005737);; Biological Process: transport (GO:0006810);; Biological Process: ion transport (GO:0006811);; Biological …	--	--	--	--	--	--	L	Replication, recombination and repair	heavy metal-associated isoprenylated plant protein 39-like [Solanum lycopersicum]	molecular function: binding (GO:0005488);; cellular component: intracellular (GO:0005622);; cellular component: cellular anatomical entity (GO:0110165);; biological process: localization (GO:0051179);; biological process: cellular process (GO:0009987);; biological process: biological regulation (GO:0065007)
Solyc07g056200.2.ITAG2.4	Solyc07g056200.2	35.452	38.1267	25.2214	32.9334	0.397381	2.12599	3.66426	2.06255	2.90626e-06	3.95612	up	--	--	Molecular Function: molecular_function (GO:0003674);; Molecular Function: binding (GO:0005488);; Cellular Component: cellular_component (GO:0005575);; Cellular Component: intracellular (GO:0005622);; Cellular Component: obsolete cell (GO:0005623);; Cellular Component: cytoplasm (GO:0005737);; Biological Process: transport (GO:0006810);; Biological Process: ion transport (GO:0006811);; Biological …	--	--	--	--	--	--	L	Replication, recombination and repair	heavy metal-associated isoprenylated plant protein 13 [Solanum lycopersicum]	molecular function: binding (GO:0005488);; cellular component: intracellular (GO:0005622);; cellular component: cellular anatomical entity (GO:0110165);; biological process: localization (GO:0051179);; biological process: cellular process (GO:0009987);; biological process: biological regulation (GO:0065007)
Solyc07g056320.2.ITAG2.4	Solyc07g056320.2	12.2647	13.704	8.45322	11.474	0.100827	0.722873	0.234733	0.352811	1.42285e-09	4.9754	up	--	--	Cellular Component: integral component of membrane (GO:0016021);; Molecular Function: transferase activity, transferring acyl groups (GO:0016746);;	K13508|0.0|sly:101247838|K13508 glycerol-3-phosphate acyltransferase [EC:2.3.1.15 2.3.1.198] | (RefSeq) glycerol-3-phosphate acyltransferase 1	Glycerolipid metabolism (ko00561);; Glycerophospholipid metabolism (ko00564)	--	--	Acyltransferase	Glycerol-3-phosphate acyltransferase 1 OS=Arabidopsis thaliana OX=3702 GN=GPAT1 PE=1 SV=1	I	Lipid transport and metabolism	glycerol-3-phosphate acyltransferase 1 [Solanum lycopersicum]	cellular component: cellular anatomical entity (GO:0110165);; molecular function: catalytic activity (GO:0003824)
Solyc07g056420.2.ITAG2.4	Solyc07g056420.2	8.00482	8.28373	6.58416	7.62424	1.52869	1.34839	1.80874	1.56194	5.22694e-13	2.25242	up	[O]	Posttranslational modification, protein turnover, chaperones	Molecular Function: transferase activity (GO:0016740);;	K00799|7.21e-167|sly:543836|K00799 glutathione S-transferase [EC:2.5.1.18] | (RefSeq) glutathione S-transferase-like protein	Glutathione metabolism (ko00480)	[O]	Posttranslational modification, protein turnover, chaperones	Glutathione S-transferase, N-terminal domain	Probable glutathione S-transferase parC OS=Nicotiana tabacum OX=4097 GN=PARC PE=2 SV=1	O	Posttranslational modification, protein turnover, chaperones	glutathione S-transferase-like protein [Solanum lycopersicum]	molecular function: catalytic activity (GO:0003824)
Solyc07g056480.2.ITAG2.4	Solyc07g056480.2	100.933	121.891	99.4858	107.437	52.33	51.9691	52.94	52.413	4.34278e-16	1.00437	up	[O]	Posttranslational modification, protein turnover, chaperones	Molecular Function: peroxidase activity (GO:0004601);; Molecular Function: transferase activity (GO:0016740);;	K00799|2.51e-167|sly:543628|K00799 glutathione S-transferase [EC:2.5.1.18] | (RefSeq) BI-GST/GPX; glutathione S-transferase/peroxidase	Glutathione metabolism (ko00480)	[O]	Posttranslational modification, protein turnover, chaperones	Glutathione S-transferase, N-terminal domain	Probable glutathione S-transferase parC OS=Nicotiana tabacum OX=4097 GN=PARC PE=2 SV=1	O	Posttranslational modification, protein turnover, chaperones	glutathione S-transferase/peroxidase [Solanum lycopersicum]	biological process: metabolic process (GO:0008152);; biological process: cellular process (GO:0009987);; biological process: response to stimulus (GO:0050896);; biological process: detoxification (GO:0098754);; molecular function: catalytic activity (GO:0003824);; molecular function: antioxidant activity (GO:0016209)
Solyc07g056500.2.ITAG2.4	Solyc07g056500.2	37.6064	42.2756	27.381	35.7543	2.98417	3.7539	3.75355	3.4972	6.81476e-55	3.31858	up	[O]	Posttranslational modification, protein turnover, chaperones	Molecular Function: transferase activity (GO:0016740);;	K00799|4.17e-166|sly:543817|K00799 glutathione S-transferase [EC:2.5.1.18] | (RefSeq) uncharacterized protein LOC543817	Glutathione metabolism (ko00480)	[O]	Posttranslational modification, protein turnover, chaperones	Glutathione S-transferase, N-terminal domain	Probable glutathione S-transferase parC OS=Nicotiana tabacum OX=4097 GN=PARC PE=2 SV=1	O	Posttranslational modification, protein turnover, chaperones	uncharacterized protein LOC543817 [Solanum lycopersicum]	molecular function: catalytic activity (GO:0003824)
Solyc07g062490.1.ITAG2.4	Solyc07g062490.1	17.6219	16.8704	9.25436	14.5822	4.94748	4.6432	9.79451	6.46173	0.00141622	1.15319	up	--	--	Cellular Component: cellular_component (GO:0005575);; Cellular Component: extracellular region (GO:0005576);; Cellular Component: cell wall (GO:0005618);; Cellular Component: intracellular (GO:0005622);; Cellular Component: obsolete cell (GO:0005623);; Cellular Component: cytoplasm (GO:0005737);; Cellular Component: vacuole (GO:0005773);; Cellular Component: vacuolar membrane (GO:0005774);; Cellu…	--	--	--	--	D-mannose binding lectin	Epidermis-specific secreted glycoprotein EP1 OS=Daucus carota OX=4039 GN=EP1 PE=1 SV=1	S	Function unknown	epidermis-specific secreted glycoprotein EP1 [Solanum lycopersicum]	cellular component: cellular anatomical entity (GO:0110165);; cellular component: intracellular (GO:0005622);; biological process: localization (GO:0051179)
Solyc07g062500.2.ITAG2.4	Solyc07g062500.2	22.5946	20.3356	18.5217	20.484	7.17197	10.5648	8.51513	8.75064	1.13968e-11	1.19962	up	[QV]	Secondary metabolites biosynthesis, transport and catabolism;; Defense mechanisms	Molecular Function: iron ion binding (GO:0005506);; Molecular Function: oxidoreductase activity, acting on paired donors, with incorporation or reduction of molecular oxygen (GO:0016705);; Molecular Function: heme binding (GO:0020037);;	K24179|1.02e-206|lja:Lj3g3v3776580.1|K24179 cytochrome P450 family 72 subfamily A polypeptide 61 [EC:1.14.14.-] | (RefSeq) Lj3g3v3776580.1; -	--	[QI]	Secondary metabolites biosynthesis, transport and catabolism;; Lipid transport and metabolism	Cytochrome P450	Cytochrome P450 CYP72A219 OS=Panax ginseng OX=4054 PE=2 SV=1	Q	Secondary metabolites biosynthesis, transport and catabolism	cytochrome P450 CYP72A219 [Solanum lycopersicum]	molecular function: binding (GO:0005488);; biological process: metabolic process (GO:0008152);; molecular function: catalytic activity (GO:0003824)
Solyc07g062970.2.ITAG2.4	Solyc07g062970.2	28.7556	25.8623	25.6532	26.757	1.9023	3.61241	3.34937	2.95469	2.66957e-49	3.14489	up	[T]	Signal transduction mechanisms	Molecular Function: protein serine/threonine phosphatase activity (GO:0004722);; Molecular Function: magnesium-dependent protein serine/threonine phosphatase activity (GO:0004724);;	K17506|9.46e-203|sly:543923|K17506 protein phosphatase 1L [EC:3.1.3.16] | (RefSeq) DIG3; protein phosphatase 2C	--	[T]	Signal transduction mechanisms	Protein phosphatase 2C	Probable protein phosphatase 2C 39 OS=Arabidopsis thaliana OX=3702 GN=At3g15260 PE=2 SV=1	T	Signal transduction mechanisms	protein phosphatase 2C [Solanum lycopersicum]	biological process: metabolic process (GO:0008152);; biological process: cellular process (GO:0009987);; molecular function: catalytic activity (GO:0003824)
Solyc07g063180.2.ITAG2.4	Solyc07g063180.2	7.03801	5.87727	5.55379	6.15636	0.571814	3.05743	1.71409	1.78111	0.00278713	1.75377	up	--	--	Molecular Function: motor activity (GO:0003774);; Cellular Component: cytoplasm (GO:0005737);; Cellular Component: microtubule (GO:0005874);; Biological Process: microtubule-based process (GO:0007017);; Cellular Component: dynein complex (GO:0030286);;	K10418|5.07e-86|sly:101246737|K10418 dynein light chain LC8-type | (RefSeq) dynein light chain, cytoplasmic-like	--	[Z]	Cytoskeleton	Dynein light chain type 1	Dynein 8 kDa light chain, flagellar outer arm OS=Chlamydomonas reinhardtii OX=3055 PE=1 SV=1	Z	Cytoskeleton	dynein light chain, cytoplasmic-like [Solanum lycopersicum]	molecular function: catalytic activity (GO:0003824);; cellular component: cellular anatomical entity (GO:0110165);; cellular component: intracellular (GO:0005622);; biological process: cellular process (GO:0009987);; cellular component: protein-containing complex (GO:0032991)
Solyc07g063410.2.ITAG2.4	Solyc07g063410.2	10.9064	8.05762	10.3339	9.76596	2.61944	1.7771	1.74069	2.04574	2.98523e-17	2.21819	up	--	--	Molecular Function: DNA binding (GO:0003677);; Cellular Component: nucleus (GO:0005634);; Biological Process: regulation of transcription, DNA-templated (GO:0006355);;	K00521|8.94e-51|cmos:111447866|K00521 ferric-chelate reductase [EC:1.16.1.7] | (RefSeq) ferric reduction oxidase 7, chloroplastic-like	--	--	--	No apical meristem (NAM) protein	NAC domain-containing protein JA2L OS=Solanum lycopersicum OX=4081 GN=JA2L PE=2 SV=1	K	Transcription	NAC domain-containing protein JA2L [Solanum lycopersicum]	molecular function: binding (GO:0005488);; cellular component: intracellular (GO:0005622);; cellular component: cellular anatomical entity (GO:0110165);; biological process: biological regulation (GO:0065007)
Solyc07g063870.2.ITAG2.4	Solyc07g063870.2	52.2275	61.9404	61.4317	58.5332	16.1854	26.2486	20.1876	20.8739	1.67046e-17	1.45841	up	--	--	Cellular Component: integral component of membrane (GO:0016021);;	--	--	--	--	--	--	--	--	uncharacterized protein LOC101263228 isoform X2 [Solanum lycopersicum]	cellular component: cellular anatomical entity (GO:0110165)
Solyc07g065090.1.ITAG2.4	Solyc07g065090.1	70.1913	65.2791	65.4138	66.9614	25.1243	24.3378	24.654	24.7053	7.69158e-36	1.40855	up	--	--	Molecular Function: molecular_function (GO:0003674);; Molecular Function: enzyme inhibitor activity (GO:0004857);; Molecular Function: protein binding (GO:0005515);; Cellular Component: cellular_component (GO:0005575);; Cellular Component: cell wall (GO:0005618);; Cellular Component: intracellular (GO:0005622);; Cellular Component: obsolete cell (GO:0005623);; Cellular Component: cytoplasm (GO:00…	K00924|8.14e-07|thj:104799184|K00924 kinase [EC:2.7.1.-] | (RefSeq) receptor-like protein kinase 5	--	--	--	Leucine rich repeat	Polygalacturonase inhibitor OS=Vitis vinifera OX=29760 GN=pgip PE=1 SV=1	S	Function unknown	polygalacturonase inhibitor protein precursor [Solanum lycopersicum]	biological process: biological regulation (GO:0065007);; molecular function: molecular function regulator (GO:0098772);; molecular function: binding (GO:0005488);; cellular component: cellular anatomical entity (GO:0110165);; cellular component: intracellular (GO:0005622)
Solyc07g065340.1.ITAG2.4	Solyc07g065340.1	22.7262	21.3463	21.8215	21.9646	6.14651	9.20013	10.5616	8.63608	2.16803e-11	1.3212	up	[E]	Amino acid transport and metabolism	Cellular Component: cytoplasm (GO:0005737);; Biological Process: cysteine biosynthetic process from serine (GO:0006535);; Molecular Function: serine O-acetyltransferase activity (GO:0009001);;	K00640|1.94e-231|sly:101257583|K00640 serine O-acetyltransferase [EC:2.3.1.30] | (RefSeq) serine acetyltransferase 1, chloroplastic-like	Cysteine and methionine metabolism (ko00270);; Sulfur metabolism (ko00920);; Carbon metabolism (ko01200);; Biosynthesis of amino acids (ko01230)	[E]	Amino acid transport and metabolism	Serine acetyltransferase, N-terminal	Serine acetyltransferase 3, mitochondrial OS=Arabidopsis thaliana OX=3702 GN=SAT3 PE=1 SV=3	E	Amino acid transport and metabolism	serine acetyltransferase 1, chloroplastic-like [Solanum lycopersicum]	cellular component: cellular anatomical entity (GO:0110165);; biological process: metabolic process (GO:0008152);; biological process: cellular process (GO:0009987);; molecular function: catalytic activity (GO:0003824)
Solyc07g065540.1.ITAG2.4	Solyc07g065540.1	3.17013	2.91959	3.48738	3.19236	1.16671	1.55165	1.58738	1.43525	0.000997088	1.11922	up	--	--	Cellular Component: cellular_component (GO:0005575);; Cellular Component: cell wall (GO:0005618);; Cellular Component: obsolete cell (GO:0005623);; Cellular Component: plasma membrane (GO:0005886);; Biological Process: multicellular organism development (GO:0007275);; Biological Process: biological_process (GO:0008150);; Cellular Component: membrane (GO:0016020);; Biological Process: root system …	--	--	--	--	Fasciclin domain	Fasciclin-like arabinogalactan protein 1 OS=Arabidopsis thaliana OX=3702 GN=FLA1 PE=1 SV=1	S	Function unknown	fasciclin-like arabinogalactan protein 1 [Solanum lycopersicum]	cellular component: cellular anatomical entity (GO:0110165);; biological process: multicellular organismal process (GO:0032501);; biological process: developmental process (GO:0032502)
Solyc07g065660.2.ITAG2.4	Solyc07g065660.2	33.1193	35.3001	29.8363	32.7519	11.7226	14.4699	15.0757	13.7561	2.62309e-21	1.22397	up	--	--	Cellular Component: integral component of membrane (GO:0016021);; Molecular Function: cellulose synthase (UDP-forming) activity (GO:0016760);; Biological Process: cellulose biosynthetic process (GO:0030244);; Biological Process: cell wall organization (GO:0071555);;	K10999|2.63e-114|hbr:110662039|K10999 cellulose synthase A [EC:2.4.1.12] | (RefSeq) cellulose synthase A catalytic subunit 7 [UDP-forming]-like	--	--	--	Cellulose synthase	Cellulose synthase-like protein E1 OS=Arabidopsis thaliana OX=3702 GN=CSLE1 PE=2 SV=1	G	Carbohydrate transport and metabolism	cellulose synthase-like protein E1 [Solanum lycopersicum]	cellular component: cellular anatomical entity (GO:0110165);; molecular function: catalytic activity (GO:0003824);; biological process: metabolic process (GO:0008152);; biological process: cellular process (GO:0009987)
Solyc07g065810.2.ITAG2.4	Solyc07g065810.2	3.88224	5.21464	3.60041	4.23243	0.132589	0.414916	1.11775	0.555084	1.53881e-07	2.88218	up	--	--	Cellular Component: integral component of membrane (GO:0016021);;	K13148|5.99e-25|egr:104453658|K13148 integrator complex subunit 11 [EC:3.1.27.-] | (RefSeq) cleavage and polyadenylation specificity factor subunit 3-II	--	[O]	Posttranslational modification, protein turnover, chaperones	Ring finger domain	E3 ubiquitin-protein ligase At4g11680 OS=Arabidopsis thaliana OX=3702 GN=At4g11680 PE=2 SV=1	O	Posttranslational modification, protein turnover, chaperones	E3 ubiquitin-protein ligase At1g63170-like isoform X2 [Solanum lycopersicum]	cellular component: cellular anatomical entity (GO:0110165)
Solyc07g066360.1.ITAG2.4	Solyc07g066360.1	38.7988	55.7171	24.631	39.7157	1.08362	2.61506	0.942892	1.54719	2.75462e-29	4.59196	up	--	--	--	--	--	--	--	--	--	--	--	hypothetical protein EJD97_015236 [Solanum chilense]	--
Solyc08g006470.2.ITAG2.4	Solyc08g006470.2	3.31217	3.90698	1.9344	3.05119	0.378293	0.579471	1.52416	0.827308	0.00176506	1.85606	up	--	--	Molecular Function: molecular_function (GO:0003674);; Molecular Function: DNA-binding transcription factor activity (GO:0003700);; Cellular Component: cellular_component (GO:0005575);; Cellular Component: intracellular (GO:0005622);; Cellular Component: obsolete cell (GO:0005623);; Cellular Component: cytoplasm (GO:0005737);; Cellular Component: cytosol (GO:0005829);; Cellular Component: ribosome…	K14816|1.89e-234|sly:101267254|K14816 pre-60S factor REI1 | (RefSeq) cytoplasmic 60S subunit biogenesis factor REI1 homolog 1	--	[R]	General function prediction only	C2H2 type zinc-finger (2 copies)	Cytoplasmic 60S subunit biogenesis factor REI1 homolog 2 OS=Arabidopsis thaliana OX=3702 GN=REIL2 PE=1 SV=1	S	Function unknown	cytoplasmic 60S subunit biogenesis factor REI1 homolog 1 [Solanum lycopersicum]	molecular function: transcription regulator activity (GO:0140110);; cellular component: intracellular (GO:0005622);; cellular component: cellular anatomical entity (GO:0110165);; biological process: biological regulation (GO:0065007);; cellular component: protein-containing complex (GO:0032991);; biological process: cellular process (GO:0009987)
Solyc08g007460.2.ITAG2.4	Solyc08g007460.2	190.938	190.237	148.712	176.629	14.565	27.0919	26.0401	22.5657	1.12022e-51	2.94466	up	--	--	Cellular Component: integral component of membrane (GO:0016021);;	--	--	--	--	Probable lipid transfer	--	S	Function unknown	protein YLS3 [Solanum lycopersicum]	cellular component: cellular anatomical entity (GO:0110165)
Solyc08g008370.2.ITAG2.4	Solyc08g008370.2	65.0821	61.59	62.8856	63.1859	15.686	17.9956	21.1765	18.286	8.4244e-44	1.76221	up	--	--	--	--	--	--	--	Development and cell death domain	DCD domain-containing protein NRP-B OS=Glycine max OX=3847 GN=NRP-B PE=2 SV=1	S	Function unknown	B2 protein [Solanum lycopersicum]	--
Solyc08g013800.2.ITAG2.4	Solyc08g013800.2	1.02517	1.1035	1.58095	1.23654	0.125885	0.180269	0	0.102051	0.000169643	3.45224	up	--	--	Molecular Function: protein binding (GO:0005515);;	--	--	[R]	General function prediction only	F-box-like	Putative F-box/LRR-repeat protein 23 OS=Arabidopsis thaliana OX=3702 GN=FBL23 PE=4 SV=1	K	Transcription	putative F-box/LRR-repeat protein 23 [Solanum lycopersicum]	molecular function: binding (GO:0005488)
Solyc08g014240.2.ITAG2.4	Solyc08g014240.2	43.9506	37.0042	45.254	42.0696	12.2607	14.6755	14.5703	13.8355	1.42412e-30	1.57646	up	[E]	Amino acid transport and metabolism	Biological Process: carboxylic acid metabolic process (GO:0019752);; Molecular Function: transferase activity, transferring acyl groups, acyl groups converted into alkyl on transfer (GO:0046912);;	K01649|9.11e-304|sly:104648641|K01649 2-isopropylmalate synthase [EC:2.3.3.13] | (RefSeq) 2-isopropylmalate synthase A-like	Valine, leucine and isoleucine biosynthesis (ko00290);; Pyruvate metabolism (ko00620);; 2-Oxocarboxylic acid metabolism (ko01210);; Biosynthesis of amino acids (ko01230)	[E]	Amino acid transport and metabolism	HMGL-like	2-isopropylmalate synthase A OS=Solanum pennellii OX=28526 GN=IPMSA PE=2 SV=1	E	Amino acid transport and metabolism	2-isopropylmalate synthase A-like [Solanum lycopersicum]	biological process: metabolic process (GO:0008152);; biological process: cellular process (GO:0009987);; molecular function: catalytic activity (GO:0003824)
Solyc08g016150.1.ITAG2.4	Solyc08g016150.1	14.5666	9.96149	8.88701	11.1384	0.828935	1.66898	1.37167	1.28986	7.82849e-11	3.02856	up	--	--	Cellular Component: integral component of membrane (GO:0016021);;	--	--	--	--	--	--	--	--	hypothetical protein EJD97_008280 [Solanum chilense]	cellular component: cellular anatomical entity (GO:0110165)
Solyc08g029000.2.ITAG2.4	Solyc08g029000.2	70.1482	67.1664	62.7108	66.6751	29.4662	21.7618	35.781	29.003	3.90425e-13	1.17465	up	--	--	Molecular Function: oxidoreductase activity, acting on single donors with incorporation of molecular oxygen, incorporation of two atoms of oxygen (GO:0016702);; Biological Process: oxylipin biosynthetic process (GO:0031408);; Molecular Function: metal ion binding (GO:0046872);;	K15718|0.0|sly:101263535|K15718 linoleate 9S-lipoxygenase [EC:1.13.11.58] | (RefSeq) probable linoleate 9S-lipoxygenase 5	Linoleic acid metabolism (ko00591)	--	--	Lipoxygenase	Probable linoleate 9S-lipoxygenase 5 OS=Solanum tuberosum OX=4113 GN=LOX1.5 PE=2 SV=1	E	Amino acid transport and metabolism	probable linoleate 9S-lipoxygenase 5 [Solanum lycopersicum]	biological process: metabolic process (GO:0008152);; molecular function: catalytic activity (GO:0003824);; biological process: cellular process (GO:0009987);; molecular function: binding (GO:0005488)
Solyc08g041820.2.ITAG2.4	Solyc08g041820.2	4.98887	7.2345	4.67607	5.63315	2.27123	1.29607	1.75248	1.77326	1.57445e-06	1.62429	up	--	--	Molecular Function: DNA binding (GO:0003677);; Cellular Component: nucleus (GO:0005634);; Biological Process: regulation of transcription, DNA-templated (GO:0006355);;	K19589|1.69e-09|zma:100283871|K19589 release factor glutamine methyltransferase [EC:2.1.1.297] | (RefSeq) uncharacterized protein LOC100283871	--	[K]	Transcription	KNOX2 domain	Homeobox protein knotted-1-like 3 OS=Malus domestica OX=3750 PE=2 SV=1	K	Transcription	homeobox protein knotted-1-like 3 [Solanum lycopersicum]	molecular function: binding (GO:0005488);; cellular component: intracellular (GO:0005622);; cellular component: cellular anatomical entity (GO:0110165);; biological process: biological regulation (GO:0065007)
Solyc08g042000.2.ITAG2.4	Solyc08g042000.2	6.71878	9.1339	6.83775	7.56347	2.31923	2.59582	3.61662	2.84389	8.92951e-12	1.38479	up	[HR]	Coenzyme transport and metabolism;; General function prediction only	Cellular Component: plasma membrane (GO:0005886);; Biological Process: sucrose metabolic process (GO:0005985);; Biological Process: pollen wall assembly (GO:0010208);; Molecular Function: sucrose synthase activity (GO:0016157);; Molecular Function: sucrose-phosphate synthase activity (GO:0046524);; Molecular Function: glutamine N-phenylacetyltransferase activity (GO:0047947);; Biological Process:…	K00696|0.0|sly:101055611|K00696 sucrose-phosphate synthase [EC:2.4.1.14] | (RefSeq) sucrose-phosphate synthase A2	Starch and sucrose metabolism (ko00500)	[M]	Cell wall/membrane/envelope biogenesis	Glycosyl transferases group 1	Probable sucrose-phosphate synthase 1 OS=Citrus unshiu OX=55188 GN=SPS1 PE=2 SV=1	M	Cell wall/membrane/envelope biogenesis	sucrose-phosphate synthase A2 [Solanum lycopersicum]	cellular component: cellular anatomical entity (GO:0110165);; biological process: metabolic process (GO:0008152);; biological process: cellular process (GO:0009987);; biological process: developmental process (GO:0032502);; molecular function: catalytic activity (GO:0003824);; biological process: localization (GO:0051179)
Solyc08g061920.1.ITAG2.4	Solyc08g061920.1	30.9096	31.3809	37.6658	33.3188	8.30421	10.2061	11.7837	10.098	3.35657e-30	1.69544	up	[C]	Energy production and conversion	Biological Process: cytokinin metabolic process (GO:0009690);; Molecular Function: cytokinin dehydrogenase activity (GO:0019139);; Molecular Function: FAD binding (GO:0071949);;	K00279|0.0|sly:101244307|K00279 cytokinin dehydrogenase [EC:1.5.99.12] | (RefSeq) SlCKX3; cytokinin oxidase/dehydrogenase 3 precursor	Zeatin biosynthesis (ko00908)	[C]	Energy production and conversion	Cytokinin dehydrogenase 1, FAD and cytokinin binding	Cytokinin dehydrogenase 7 OS=Arabidopsis thaliana OX=3702 GN=CKX7 PE=1 SV=1	C	Energy production and conversion	cytokinin oxidase/dehydrogenase 3 precursor [Solanum lycopersicum]	biological process: metabolic process (GO:0008152);; biological process: cellular process (GO:0009987);; biological process: biological regulation (GO:0065007);; molecular function: catalytic activity (GO:0003824);; molecular function: binding (GO:0005488)
Solyc08g062490.2.ITAG2.4	Solyc08g062490.2	3.97606	5.62021	5.43802	5.01143	0	0.135034	0	0.0450113	3.08692e-11	6.67226	up	--	--	Molecular Function: DNA-binding transcription factor activity (GO:0003700);; Cellular Component: nucleus (GO:0005634);; Molecular Function: sequence-specific DNA binding (GO:0043565);;	K18834|7.01e-28|soe:110803840|K18834 WRKY transcription factor 1 | (RefSeq) WRKY transcription factor 1	Plant-pathogen interaction (ko04626)	--	--	WRKY DNA -binding domain	Probable WRKY transcription factor 50 OS=Arabidopsis thaliana OX=3702 GN=WRKY50 PE=2 SV=1	K	Transcription	probable WRKY transcription factor 75 [Solanum lycopersicum]	molecular function: transcription regulator activity (GO:0140110);; cellular component: intracellular (GO:0005622);; cellular component: cellular anatomical entity (GO:0110165);; molecular function: binding (GO:0005488)
Solyc08g065610.2.ITAG2.4	Solyc08g065610.2	5.67417	6.15155	6.54862	6.12478	1.77054	2.95542	2.37578	2.36724	1.07608e-07	1.33894	up	[O]	Posttranslational modification, protein turnover, chaperones	Molecular Function: peptidase activity (GO:0008233);;	K01369|0.0|sly:101263441|K01369 legumain [EC:3.4.22.34] | (RefSeq) SlVPE3; cysteine proteinase VPE3 precursor	--	[O]	Posttranslational modification, protein turnover, chaperones	Peptidase C13 family	Vacuolar-processing enzyme OS=Citrus sinensis OX=2711 PE=2 SV=1	O	Posttranslational modification, protein turnover, chaperones	vacuolar processing enzyme VPE3 precursor [Solanum lycopersicum]	molecular function: catalytic activity (GO:0003824)
Solyc08g066590.2.ITAG2.4	Solyc08g066590.2	69.4622	52.2214	107.094	76.2593	36.5251	27.7468	26.8658	30.3792	0.00303949	1.29204	up	--	--	--	--	--	--	--	Root cap	--	S	Function unknown	uncharacterized protein LOC101250532 [Solanum lycopersicum]	--
Solyc08g066770.2.ITAG2.4	Solyc08g066770.2	4.30874	3.62517	3.02484	3.65292	0.752098	0.786904	1.05993	0.866312	1.63198e-12	2.04276	up	--	--	Cellular Component: integral component of membrane (GO:0016021);;	K15503|3.52e-08|bvg:104891722|K15503 serine/threonine-protein phosphatase 6 regulatory ankyrin repeat subunit B | (RefSeq) uncharacterized LOC104891722	--	[R]	General function prediction only	Ankyrin repeats (3 copies)	Ankyrin repeat-containing protein At2g01680 OS=Arabidopsis thaliana OX=3702 GN=At2g01680 PE=2 SV=1	S	Function unknown	ankyrin repeat-containing protein NPR4-like [Solanum lycopersicum]	cellular component: cellular anatomical entity (GO:0110165)
Solyc08g067260.2.ITAG2.4	Solyc08g067260.2	1.2648	1.75702	1.09467	1.37216	0	0.112016	0	0.0373387	0.00842589	5.04495	up	[I]	Lipid transport and metabolism	Biological Process: fatty acid biosynthetic process (GO:0006633);; Cellular Component: integral component of membrane (GO:0016021);; Molecular Function: transferase activity, transferring acyl groups other than amino-acyl groups (GO:0016747);;	K15397|0.0|sly:101266659|K15397 3-ketoacyl-CoA synthase [EC:2.3.1.199] | (RefSeq) 3-ketoacyl-CoA synthase 10	Fatty acid elongation (ko00062);; Plant-pathogen interaction (ko04626)	--	--	FAE1/Type III polyketide synthase-like protein	3-ketoacyl-CoA synthase 10 OS=Arabidopsis thaliana OX=3702 GN=FDH PE=1 SV=2	I	Lipid transport and metabolism	3-ketoacyl-CoA synthase 10 [Solanum lycopersicum]	biological process: metabolic process (GO:0008152);; biological process: cellular process (GO:0009987);; cellular component: cellular anatomical entity (GO:0110165);; molecular function: catalytic activity (GO:0003824)
Solyc08g067340.2.ITAG2.4	Solyc08g067340.2	2.29556	4.24072	3.53051	3.3556	0	0.163204	0.493252	0.218819	5.37275e-08	3.81886	up	--	--	Molecular Function: DNA-binding transcription factor activity (GO:0003700);; Cellular Component: nucleus (GO:0005634);; Molecular Function: sequence-specific DNA binding (GO:0043565);;	K18834|9.64e-21|fve:101291408|K18834 WRKY transcription factor 1 | (RefSeq) WRKY transcription factor 1	Plant-pathogen interaction (ko04626)	--	--	WRKY DNA -binding domain	Probable WRKY transcription factor 40 OS=Arabidopsis thaliana OX=3702 GN=WRKY40 PE=1 SV=1	K	Transcription	WRKY transcription factor 46 [Solanum lycopersicum]	molecular function: transcription regulator activity (GO:0140110);; cellular component: intracellular (GO:0005622);; cellular component: cellular anatomical entity (GO:0110165);; molecular function: binding (GO:0005488)
Solyc08g067360.2.ITAG2.4	Solyc08g067360.2	4.13296	4.51751	5.34143	4.66397	0	0.223618	0	0.0745393	0.00103961	5.8376	up	--	--	Molecular Function: DNA-binding transcription factor activity (GO:0003700);; Cellular Component: nucleus (GO:0005634);; Molecular Function: sequence-specific DNA binding (GO:0043565);;	K18834|5.49e-18|lsv:111895570|K18834 WRKY transcription factor 1 | (RefSeq) probable WRKY transcription factor 33	Plant-pathogen interaction (ko04626)	--	--	WRKY DNA -binding domain	Probable WRKY transcription factor 40 OS=Arabidopsis thaliana OX=3702 GN=WRKY40 PE=1 SV=1	K	Transcription	WRKY transcription factor 45 [Solanum lycopersicum]	molecular function: transcription regulator activity (GO:0140110);; cellular component: intracellular (GO:0005622);; cellular component: cellular anatomical entity (GO:0110165);; molecular function: binding (GO:0005488)
Solyc08g067610.2.ITAG2.4	Solyc08g067610.2	23.6956	17.6403	19.9529	20.4296	7.13723	8.19386	9.62218	8.31776	2.63426e-17	1.27194	up	[T]	Signal transduction mechanisms	Molecular Function: ATP binding (GO:0005524);; Cellular Component: integral component of membrane (GO:0016021);; Molecular Function: ATPase activity (GO:0016887);;	K08712|5.92e-147|gsl:Gasu_29800|K08712 ATP-binding cassette, subfamily G (WHITE), member 2, SNQ2 | (RefSeq) ABC transporter, ATP-binding protein	ABC transporters (ko02010)	[Q]	Secondary metabolites biosynthesis, transport and catabolism	ABC-2 type transporter	Pleiotropic drug resistance protein 1 OS=Petunia axillaris OX=33119 GN=PDR1 PE=2 SV=1	Q	Secondary metabolites biosynthesis, transport and catabolism	pleiotropic drug resistance protein 1-like [Solanum lycopersicum]	molecular function: binding (GO:0005488);; cellular component: cellular anatomical entity (GO:0110165);; molecular function: catalytic activity (GO:0003824)
Solyc08g067700.1.ITAG2.4	Solyc08g067700.1	4.45798	5.38852	5.92937	5.25862	2.0051	1.67355	2.43746	2.03871	0.00014404	1.32373	up	--	--	Cellular Component: integral component of membrane (GO:0016021);;	--	--	--	--	--	--	--	--	hypothetical protein EJD97_012449 [Solanum chilense]	cellular component: cellular anatomical entity (GO:0110165)
Solyc08g068600.2.ITAG2.4	Solyc08g068600.2	4.3549	2.64344	3.57079	3.52304	0.772693	1.16918	1.9073	1.28306	0.000469388	1.43373	up	[E]	Amino acid transport and metabolism	Molecular Function: carboxy-lyase activity (GO:0016831);; Biological Process: carboxylic acid metabolic process (GO:0019752);; Molecular Function: pyridoxal phosphate binding (GO:0030170);;	K22427|0.0|sly:101264847|K22427 phenylalanine decarboxylase [EC:4.1.1.53] | (RefSeq) histidine decarboxylase-like	Phenylalanine metabolism (ko00360)	[E]	Amino acid transport and metabolism	Pyridoxal-dependent decarboxylase conserved domain	Histidine decarboxylase OS=Solanum lycopersicum OX=4081 GN=HDC PE=2 SV=1	E	Amino acid transport and metabolism	histidine decarboxylase-like [Solanum lycopersicum]	molecular function: catalytic activity (GO:0003824);; biological process: metabolic process (GO:0008152);; biological process: cellular process (GO:0009987);; molecular function: binding (GO:0005488)
Solyc08g068610.2.ITAG2.4	Solyc08g068610.2	2.37906	2.20175	2.38146	2.32076	0.080561	0.639645	0.803276	0.507827	0.000268598	2.15738	up	[E]	Amino acid transport and metabolism	Molecular Function: carboxy-lyase activity (GO:0016831);; Biological Process: carboxylic acid metabolic process (GO:0019752);; Molecular Function: pyridoxal phosphate binding (GO:0030170);;	K22427|0.0|sly:778255|K22427 phenylalanine decarboxylase [EC:4.1.1.53] | (RefSeq) AADC1B; aromatic amino acid decarboxylase 1B	Phenylalanine metabolism (ko00360)	[E]	Amino acid transport and metabolism	Pyridoxal-dependent decarboxylase conserved domain	Histidine decarboxylase OS=Solanum lycopersicum OX=4081 GN=HDC PE=2 SV=1	E	Amino acid transport and metabolism	aromatic amino acid decarboxylase 1B [Solanum lycopersicum]	molecular function: catalytic activity (GO:0003824);; biological process: metabolic process (GO:0008152);; biological process: cellular process (GO:0009987);; molecular function: binding (GO:0005488)
Solyc08g075290.1.ITAG2.4	Solyc08g075290.1	6.45646	6.619	6.77015	6.6152	3.14272	3.63328	2.34021	3.03873	0.00473775	1.08255	up	--	--	Cellular Component: integral component of membrane (GO:0016021);;	--	--	--	--	Protein of unknown function (DUF1218)	Protein MODIFYING WALL LIGNIN-2 OS=Arabidopsis thaliana OX=3702 GN=MWL2 PE=2 SV=1	S	Function unknown	uncharacterized protein LOC101246462 [Solanum lycopersicum]	cellular component: cellular anatomical entity (GO:0110165)
Solyc08g076060.2.ITAG2.4	Solyc08g076060.2	0.553006	0.757907	0.457963	0.589625	0	0.069739	0.171432	0.0803903	0.00179497	2.84113	up	[T]	Signal transduction mechanisms	Molecular Function: protein serine/threonine kinase activity (GO:0004674);; Molecular Function: ATP binding (GO:0005524);; Cellular Component: integral component of membrane (GO:0016021);;	K24104|5.21e-83|thj:104799061|K24104 GPN-loop GTPase | (RefSeq) LOW QUALITY PROTEIN: uncharacterized protein LOC104799061	--	--	--	Protein tyrosine and serine/threonine kinase	G-type lectin S-receptor-like serine/threonine-protein kinase CES101 OS=Arabidopsis thaliana OX=3702 GN=CES101 PE=2 SV=2	T	Signal transduction mechanisms	hypothetical protein EJD97_005486 [Solanum chilense]	biological process: metabolic process (GO:0008152);; biological process: cellular process (GO:0009987);; molecular function: catalytic activity (GO:0003824);; molecular function: binding (GO:0005488);; cellular component: cellular anatomical entity (GO:0110165)
Solyc08g076320.2.ITAG2.4	Solyc08g076320.2	50.2224	51.6112	52.6745	51.5027	24.3406	24.0589	23.527	23.9755	1.21267e-29	1.07221	up	[N]	Cell motility	Cellular Component: integral component of membrane (GO:0016021);; Molecular Function: cellulose synthase (UDP-forming) activity (GO:0016760);; Biological Process: cellulose biosynthetic process (GO:0030244);; Biological Process: cell wall organization (GO:0071555);;	K20924|0.0|sly:101249747|K20924 cellulose synthase-like protein [EC:2.4.1.-] | (RefSeq) cellulose synthase-like protein D3	--	--	--	Cellulose synthase	Cellulose synthase-like protein D3 OS=Arabidopsis thaliana OX=3702 GN=CSLD3 PE=1 SV=1	G	Carbohydrate transport and metabolism	cellulose synthase-like protein D3 [Solanum lycopersicum]	cellular component: cellular anatomical entity (GO:0110165);; molecular function: catalytic activity (GO:0003824);; biological process: metabolic process (GO:0008152);; biological process: cellular process (GO:0009987)
Solyc08g076700.1.ITAG2.4	Solyc08g076700.1	2.36315	3.27608	2.3501	2.66311	0	0.122103	0	0.040701	7.13867e-11	6.02288	up	--	--	Molecular Function: transcription regulatory region sequence-specific DNA binding (GO:0000976);; Molecular Function: DNA-binding transcription factor activity (GO:0003700);; Cellular Component: nucleus (GO:0005634);; Biological Process: cell differentiation (GO:0030154);; Molecular Function: sequence-specific DNA binding (GO:0043565);;	K09422|9.59e-216|sly:101261353|K09422 transcription factor MYB, plant | (RefSeq) transcription factor MYB53	--	[K]	Transcription	Myb-like DNA-binding domain	Transcription factor MYB53 OS=Arabidopsis thaliana OX=3702 GN=MYB53 PE=1 SV=1	K	Transcription	transcription factor MYB53 [Solanum lycopersicum]	molecular function: binding (GO:0005488);; molecular function: transcription regulator activity (GO:0140110);; cellular component: intracellular (GO:0005622);; cellular component: cellular anatomical entity (GO:0110165);; biological process: cellular process (GO:0009987);; biological process: developmental process (GO:0032502)
Solyc08g076710.2.ITAG2.4	Solyc08g076710.2	12.2092	8.72611	9.55853	10.1646	0.168991	0.832712	0.035294	0.345666	3.34889e-05	4.81027	up	--	--	Molecular Function: DNA binding (GO:0003677);; Cellular Component: nucleus (GO:0005634);;	K09422|3.57e-240|sly:101261056|K09422 transcription factor MYB, plant | (RefSeq) transcription factor MYB41-like	--	[K]	Transcription	Myb-like DNA-binding domain	Transcription factor MYB39 OS=Arabidopsis thaliana OX=3702 GN=MYB39 PE=1 SV=1	K	Transcription	transcription factor MYB41-like [Solanum lycopersicum]	molecular function: binding (GO:0005488);; cellular component: intracellular (GO:0005622);; cellular component: cellular anatomical entity (GO:0110165)
Solyc08g077560.2.ITAG2.4	Solyc08g077560.2	2.92154	1.65493	1.34851	1.97499	0.294745	0.634207	0.321301	0.416751	0.000106488	2.18495	up	[T]	Signal transduction mechanisms	Molecular Function: protein serine/threonine kinase activity (GO:0004674);; Molecular Function: ATP binding (GO:0005524);;	K00924|5.00e-204|ini:109185417|K00924 kinase [EC:2.7.1.-] | (RefSeq) probable receptor-like protein kinase At5g47070	--	[T]	Signal transduction mechanisms	Protein tyrosine and serine/threonine kinase	Probable serine/threonine-protein kinase PBL19 OS=Arabidopsis thaliana OX=3702 GN=PBL19 PE=1 SV=1	T	Signal transduction mechanisms	probable serine/threonine-protein kinase PBL19 [Solanum lycopersicum]	biological process: metabolic process (GO:0008152);; biological process: cellular process (GO:0009987);; molecular function: catalytic activity (GO:0003824);; molecular function: binding (GO:0005488)
Solyc08g078030.2.ITAG2.4	Solyc08g078030.2	2.0866	3.90693	1.66017	2.55123	0	0.171863	0.040585	0.070816	6.50273e-12	5.02044	up	--	--	Molecular Function: transferase activity, transferring acyl groups other than amino-acyl groups (GO:0016747);;	K13065|8.66e-13|gmx:100777532|K13065 shikimate O-hydroxycinnamoyltransferase [EC:2.3.1.133] | (RefSeq) spermidine hydroxycinnamoyl transferase	Phenylpropanoid biosynthesis (ko00940);; Flavonoid biosynthesis (ko00941);; Stilbenoid, diarylheptanoid and gingerol biosynthesis (ko00945)	--	--	Transferase family	Protein ECERIFERUM 2 OS=Arabidopsis thaliana OX=3702 GN=CER2 PE=1 SV=1	S	Function unknown	spermidine hydroxycinnamoyl transferase-like [Solanum lycopersicum]	molecular function: catalytic activity (GO:0003824)
Solyc08g078190.1.ITAG2.4	Solyc08g078190.1	8.41998	6.83121	5.7324	6.99453	3.34956	2.54481	3.04851	2.98096	3.77958e-05	1.19703	up	--	--	Molecular Function: DNA binding (GO:0003677);; Molecular Function: DNA-binding transcription factor activity (GO:0003700);; Cellular Component: nucleus (GO:0005634);;	K09286|1.09e-228|sly:101267548|K09286 EREBP-like factor | (RefSeq) ethylene-responsive transcription factor	--	--	--	AP2 domain	Ethylene-responsive transcription factor 5 OS=Nicotiana tabacum OX=4097 GN=ERF5 PE=2 SV=1	K	Transcription	ethylene response factor B.13 [Solanum lycopersicum]	molecular function: binding (GO:0005488);; molecular function: transcription regulator activity (GO:0140110);; cellular component: intracellular (GO:0005622);; cellular component: cellular anatomical entity (GO:0110165)
Solyc08g078510.2.ITAG2.4	Solyc08g078510.2	426.668	460.488	398.817	428.658	25.9639	43.2136	26.3712	31.8496	1.6347e-103	3.71936	up	--	--	--	--	--	--	--	GRAM domain	GEM-like protein 5 OS=Arabidopsis thaliana OX=3702 GN=At5g13200 PE=1 SV=1	S	Function unknown	GEM-like protein 5 [Solanum lycopersicum]	--
Solyc08g078650.2.ITAG2.4	Solyc08g078650.2	16.9135	15.6487	14.7368	15.7663	0.156461	0.863729	0.430952	0.483714	3.73704e-17	4.96662	up	[M]	Cell wall/membrane/envelope biogenesis	Biological Process: protein glycosylation (GO:0006486);; Cellular Component: integral component of membrane (GO:0016021);; Molecular Function: transferase activity, transferring glycosyl groups (GO:0016757);; Molecular Function: pectinesterase activity (GO:0030599);; Biological Process: cell wall modification (GO:0042545);; Molecular Function: aspartyl esterase activity (GO:0045330);;	K22809|2.11e-33|bna:111204552|K22809 inositol phosphorylceramide glucuronosyltransferase 1 [EC:2.4.1.-] | (RefSeq) inositol phosphorylceramide glucuronosyltransferase 1-like	--	[G]	Carbohydrate transport and metabolism	Mannosyltransferase putative	Putative glucuronosyltransferase PGSIP8 OS=Arabidopsis thaliana OX=3702 GN=PGSIP8 PE=2 SV=1	G	Carbohydrate transport and metabolism	putative glucuronosyltransferase PGSIP8 [Solanum lycopersicum]	biological process: metabolic process (GO:0008152);; biological process: cellular process (GO:0009987);; cellular component: cellular anatomical entity (GO:0110165);; molecular function: catalytic activity (GO:0003824)
Solyc08g079870.1.ITAG2.4	Solyc08g079870.1	3.22149	2.69163	1.71982	2.54431	0.689529	0.470829	0.333429	0.497929	2.3455e-09	2.31649	up	[O]	Posttranslational modification, protein turnover, chaperones	Molecular Function: serine-type endopeptidase activity (GO:0004252);;	K15333|3.91e-91|nsy:104224633|K15333 tRNA guanosine-2'-O-methyltransferase [EC:2.1.1.34] | (RefSeq) uncharacterized protein LOC104224633	--	--	--	Subtilase family	Subtilisin-like protease 4 OS=Lotus japonicus OX=34305 GN=SBTM4 PE=2 SV=1	G	Carbohydrate transport and metabolism	subtilisin-like protease precursor [Solanum lycopersicum]	biological process: metabolic process (GO:0008152);; molecular function: catalytic activity (GO:0003824)
Solyc08g079900.1.ITAG2.4	Solyc08g079900.1	6.95075	10.2471	4.71586	7.30456	0.22475	0.694808	0.525153	0.48157	1.11902e-29	3.87483	up	[O]	Posttranslational modification, protein turnover, chaperones	Molecular Function: serine-type endopeptidase activity (GO:0004252);; Cellular Component: integral component of membrane (GO:0016021);;	K15333|1.12e-92|nsy:104224633|K15333 tRNA guanosine-2'-O-methyltransferase [EC:2.1.1.34] | (RefSeq) uncharacterized protein LOC104224633	--	--	--	Subtilase family	Subtilisin-like protease 4 OS=Lotus japonicus OX=34305 GN=SBTM4 PE=2 SV=1	G	Carbohydrate transport and metabolism	subtilisin-like protease SBT1.7 [Solanum lycopersicum]	biological process: metabolic process (GO:0008152);; molecular function: catalytic activity (GO:0003824);; cellular component: cellular anatomical entity (GO:0110165)
Solyc08g079980.1.ITAG2.4	Solyc08g079980.1	57.6606	57.7858	60.6325	58.693	21.4361	20.5601	20.8161	20.9374	1.10794e-49	1.45626	up	[O]	Posttranslational modification, protein turnover, chaperones	Molecular Function: serine-type endopeptidase activity (GO:0004252);;	K15333|2.40e-84|nsy:104224633|K15333 tRNA guanosine-2'-O-methyltransferase [EC:2.1.1.34] | (RefSeq) uncharacterized protein LOC104224633	--	--	--	Subtilase family	Subtilisin-like protease 3 OS=Lotus japonicus OX=34305 GN=SBTM3 PE=2 SV=1	G	Carbohydrate transport and metabolism	subtilisin-like protease SBT1.7 [Solanum lycopersicum]	biological process: metabolic process (GO:0008152);; molecular function: catalytic activity (GO:0003824)
Solyc08g082000.2.ITAG2.4	Solyc08g082000.2	2.65307	2.43941	3.74305	2.94518	1.06135	1.5649	1.70719	1.44448	0.009223	1.00399	up	--	--	--	--	--	--	--	--	--	--	--	uncharacterized protein LOC101263537 isoform X3 [Solanum lycopersicum]	--
Solyc08g083090.1.ITAG2.4	Solyc08g083090.1	41.5102	45.1926	25.6831	37.4619	5.56427	6.81258	4.16843	5.5151	8.83497e-25	2.72979	up	--	--	--	--	--	--	--	Protein of unknown function, DUF538	--	S	Function unknown	uncharacterized protein LOC112940026 [Solanum lycopersicum]	--
Solyc09g005090.1.ITAG2.4	Solyc09g005090.1	1.29143	1.22038	1.21351	1.24177	0.257622	0.524832	0.479793	0.420749	5.23114e-05	1.52313	up	--	--	Cellular Component: integral component of membrane (GO:0016021);;	K13466|2.08e-10|vvi:104882119|K13466 EIX receptor 1/2 | (RefSeq) receptor-like protein 12	Plant-pathogen interaction (ko04626)	[R]	General function prediction only	Leucine rich repeat	Receptor-like protein 7 OS=Arabidopsis thaliana OX=3702 GN=RLP7 PE=3 SV=2	S	Function unknown	verticillium wilt disease resistance protein precursor [Solanum lycopersicum]	cellular component: cellular anatomical entity (GO:0110165)
Solyc09g005830.1.ITAG2.4	Solyc09g005830.1	3.99833	4.36142	3.33566	3.89847	1.00868	2.17047	2.04704	1.74206	0.000738566	1.133	up	--	--	Cellular Component: exocyst (GO:0000145);; Biological Process: exocytosis (GO:0006887);; Biological Process: protein transport (GO:0015031);;	K07195|0.0|sly:778219|K07195 exocyst complex component 7 | (RefSeq) exocyst complex component EXO70H1	--	[U]	Intracellular trafficking, secretion, and vesicular transport	Exo70 exocyst complex subunit	Exocyst complex component EXO70H1 OS=Arabidopsis thaliana OX=3702 GN=EXO70H1 PE=1 SV=1	U	Intracellular trafficking, secretion, and vesicular transport	exocyst complex component EXO70H1 [Solanum lycopersicum]	cellular component: protein-containing complex (GO:0032991);; biological process: cellular process (GO:0009987);; biological process: localization (GO:0051179)
Solyc09g005970.1.ITAG2.4	Solyc09g005970.1	0.855944	1.32968	0.663662	0.949763	0	0.047921	0.045129	0.0310167	3.07759e-10	4.73112	up	[T]	Signal transduction mechanisms	Molecular Function: ATP binding (GO:0005524);; Cellular Component: integral component of membrane (GO:0016021);; Molecular Function: ATPase activity (GO:0016887);;	K05681|1.47e-106|cam:101489758|K05681 ATP-binding cassette, subfamily G (WHITE), member 2 | (RefSeq) ABC transporter G family member 5	ABC transporters (ko02010)	[Q]	Secondary metabolites biosynthesis, transport and catabolism	ABC-2 type transporter	ABC transporter G family member 20 OS=Arabidopsis thaliana OX=3702 GN=ABCG20 PE=2 SV=1	Q	Secondary metabolites biosynthesis, transport and catabolism	ABC transporter G family member 20 [Solanum lycopersicum]	molecular function: binding (GO:0005488);; cellular component: cellular anatomical entity (GO:0110165);; molecular function: catalytic activity (GO:0003824)
Solyc09g007020.1.ITAG2.4	Solyc09g007020.1	19.1726	18.5634	18.1386	18.6249	2.2571	6.81949	3.74622	4.27427	1.27244e-09	2.08893	up	[S]	Function unknown	Cellular Component: extracellular space (GO:0005615);;	K13449|1.18e-122|sly:101266151|K13449 pathogenesis-related protein 1 | (RefSeq) PR1a2; pathogenesis-related protein precursor	MAPK signaling pathway - plant (ko04016);; Plant hormone signal transduction (ko04075);; Plant-pathogen interaction (ko04626)	[S]	Function unknown	Cysteine-rich secretory protein family	Pathogenesis-related leaf protein 4 OS=Solanum lycopersicum OX=4081 PE=2 SV=1	S	Function unknown	pathogenesis-related protein precursor [Solanum lycopersicum]	cellular component: cellular anatomical entity (GO:0110165)
Solyc09g007860.2.ITAG2.4	Solyc09g007860.2	13.2392	15.0472	14.5455	14.2773	3.07256	2.39114	2.71896	2.72755	4.38066e-44	2.35371	up	--	--	Biological Process: lipid transport (GO:0006869);; Molecular Function: lipid binding (GO:0008289);; Cellular Component: integral component of membrane (GO:0016021);;	K12486|2.10e-10|aof:109821029|K12486 stromal membrane-associated protein | (RefSeq) ADP-ribosylation factor GTPase-activating protein AGD12-like isoform X1	Endocytosis (ko04144)	[R]	General function prediction only	C2 domain	Synaptotagmin-3 OS=Arabidopsis thaliana OX=3702 GN=SYT3 PE=2 SV=1	M	Cell wall/membrane/envelope biogenesis	synaptotagmin-3 isoform X2 [Solanum lycopersicum]	biological process: localization (GO:0051179);; molecular function: binding (GO:0005488);; cellular component: cellular anatomical entity (GO:0110165)
Solyc09g009100.2.ITAG2.4	Solyc09g009100.2	13.5815	21.3981	18.342	17.7739	4.96324	6.37798	8.52243	6.62122	2.63245e-10	1.39725	up	--	--	Molecular Function: DNA-binding transcription factor activity (GO:0003700);; Cellular Component: nucleus (GO:0005634);; Cellular Component: host cell nucleus (GO:0042025);; Molecular Function: sequence-specific DNA binding (GO:0043565);;	K09419|0.0|sly:100736506|K09419 heat shock transcription factor, other eukaryote | (RefSeq) HSFA3; heat stress transcription factor A3	--	[K]	Transcription	HSF-type DNA-binding	Heat stress transcription factor A-3 OS=Arabidopsis thaliana OX=3702 GN=HSFA3 PE=1 SV=2	K	Transcription	heat stress transcription factor A3 [Solanum lycopersicum]	molecular function: transcription regulator activity (GO:0140110);; cellular component: intracellular (GO:0005622);; cellular component: cellular anatomical entity (GO:0110165);; molecular function: binding (GO:0005488)
Solyc09g010510.2.ITAG2.4	Solyc09g010510.2	5.04653	6.61459	2.03178	4.5643	0	0.210129	0	0.070043	0.00619274	5.92474	up	[IQR]	Lipid transport and metabolism;; Secondary metabolites biosynthesis, transport and catabolism;; General function prediction only	--	K19329|1.34e-122|tcc:18606538|K19329 WW domain-containing oxidoreductase | (RefSeq) short-chain dehydrogenase TIC 32, chloroplastic	--	[Q]	Secondary metabolites biosynthesis, transport and catabolism	short chain dehydrogenase	Short-chain dehydrogenase TIC 32 B, chloroplastic OS=Brassica napus OX=3708 GN=TIC32B PE=3 SV=1	Q	Secondary metabolites biosynthesis, transport and catabolism	short-chain dehydrogenase TIC 32, chloroplastic [Solanum lycopersicum]	--
Solyc09g011270.2.ITAG2.4	Solyc09g011270.2	2.16349	2.02373	1.39004	1.85908	0	0.38672	0	0.128907	0.000712922	3.73783	up	--	--	--	K03283|1.61e-13|qsu:112029738|K03283 heat shock 70kDa protein 1/2/6/8 | (RefSeq) heat shock 70 kDa protein-like	Spliceosome (ko03040);; Protein processing in endoplasmic reticulum (ko04141);; Endocytosis (ko04144)	--	--	C1 domain	--	S	Function unknown	uncharacterized protein LOC101250920 [Solanum lycopersicum]	--
Solyc09g011430.1.ITAG2.4	Solyc09g011430.1	7.50951	5.844	5.98129	6.44493	0.380968	1.40844	1.18553	0.991647	1.69804e-07	2.65237	up	--	--	Cellular Component: integral component of membrane (GO:0016021);;	--	--	--	--	--	--	--	--	hypothetical protein EJD97_022450 [Solanum chilense]	cellular component: cellular anatomical entity (GO:0110165)
Solyc09g011500.2.ITAG2.4	Solyc09g011500.2	31.7396	30.0013	29.6259	30.4556	8.79664	17.0083	16.0084	13.9378	3.5788e-06	1.10378	up	[O]	Posttranslational modification, protein turnover, chaperones	Biological Process: response to acid chemical (GO:0001101);; Molecular Function: molecular_function (GO:0003674);; Molecular Function: catalytic activity (GO:0003824);; Molecular Function: glutathione transferase activity (GO:0004364);; Molecular Function: protein binding (GO:0005515);; Cellular Component: cellular_component (GO:0005575);; Cellular Component: intracellular (GO:0005622);; Cellular…	K00799|4.68e-164|sly:101268216|K00799 glutathione S-transferase [EC:2.5.1.18] | (RefSeq) probable glutathione S-transferase	Glutathione metabolism (ko00480)	[O]	Posttranslational modification, protein turnover, chaperones	Glutathione S-transferase, N-terminal domain	Probable glutathione S-transferase OS=Nicotiana tabacum OX=4097 PE=2 SV=1	O	Posttranslational modification, protein turnover, chaperones	probable glutathione S-transferase [Solanum lycopersicum]	biological process: response to stimulus (GO:0050896);; molecular function: catalytic activity (GO:0003824);; molecular function: binding (GO:0005488);; cellular component: intracellular (GO:0005622);; cellular component: cellular anatomical entity (GO:0110165);; biological process: metabolic process (GO:0008152);; biological process: cellular process (GO:0009987);; biological process: detoxifica…
Solyc09g011510.2.ITAG2.4	Solyc09g011510.2	14.944	14.7496	13.3904	14.3613	2.58689	5.12531	5.24306	4.31842	2.53758e-08	1.70905	up	[R]	General function prediction only	Molecular Function: transferase activity (GO:0016740);;	K00799|7.93e-110|sly:101267923|K00799 glutathione S-transferase [EC:2.5.1.18] | (RefSeq) LOW QUALITY PROTEIN: probable glutathione S-transferase	Glutathione metabolism (ko00480)	[O]	Posttranslational modification, protein turnover, chaperones	Glutathione S-transferase, C-terminal domain	Probable glutathione S-transferase OS=Nicotiana tabacum OX=4097 PE=2 SV=1	O	Posttranslational modification, protein turnover, chaperones	LOW QUALITY PROTEIN: probable glutathione S-transferase [Solanum lycopersicum]	molecular function: catalytic activity (GO:0003824)
Solyc09g011520.2.ITAG2.4	Solyc09g011520.2	101.889	113.485	75.7146	97.0295	17.183	21.1606	22.3587	20.2341	3.12739e-41	2.23301	up	[R]	General function prediction only	Biological Process: response to acid chemical (GO:0001101);; Molecular Function: molecular_function (GO:0003674);; Molecular Function: catalytic activity (GO:0003824);; Molecular Function: glutathione transferase activity (GO:0004364);; Molecular Function: protein binding (GO:0005515);; Cellular Component: cellular_component (GO:0005575);; Cellular Component: intracellular (GO:0005622);; Cellular…	K00799|1.45e-164|sly:101267638|K00799 glutathione S-transferase [EC:2.5.1.18] | (RefSeq) probable glutathione S-transferase	Glutathione metabolism (ko00480)	[O]	Posttranslational modification, protein turnover, chaperones	Glutathione S-transferase, N-terminal domain	Probable glutathione S-transferase OS=Nicotiana tabacum OX=4097 PE=2 SV=1	O	Posttranslational modification, protein turnover, chaperones	probable glutathione S-transferase [Solanum lycopersicum]	biological process: response to stimulus (GO:0050896);; molecular function: catalytic activity (GO:0003824);; molecular function: binding (GO:0005488);; cellular component: intracellular (GO:0005622);; cellular component: cellular anatomical entity (GO:0110165);; biological process: metabolic process (GO:0008152);; biological process: cellular process (GO:0009987);; biological process: detoxifica…
Solyc09g011550.2.ITAG2.4	Solyc09g011550.2	7.27948	5.2546	5.92564	6.15324	1.76906	1.17175	2.16701	1.70261	1.23736e-06	1.80365	up	[R]	General function prediction only	Biological Process: response to acid chemical (GO:0001101);; Molecular Function: molecular_function (GO:0003674);; Molecular Function: catalytic activity (GO:0003824);; Molecular Function: glutathione transferase activity (GO:0004364);; Molecular Function: protein binding (GO:0005515);; Cellular Component: cellular_component (GO:0005575);; Cellular Component: intracellular (GO:0005622);; Cellular…	K00799|1.34e-157|sly:101266149|K00799 glutathione S-transferase [EC:2.5.1.18] | (RefSeq) probable glutathione S-transferase	Glutathione metabolism (ko00480)	[O]	Posttranslational modification, protein turnover, chaperones	Glutathione S-transferase, N-terminal domain	Probable glutathione S-transferase OS=Solanum tuberosum OX=4113 GN=PRP1 PE=2 SV=1	O	Posttranslational modification, protein turnover, chaperones	probable glutathione S-transferase [Solanum lycopersicum]	biological process: response to stimulus (GO:0050896);; molecular function: catalytic activity (GO:0003824);; molecular function: binding (GO:0005488);; cellular component: intracellular (GO:0005622);; cellular component: cellular anatomical entity (GO:0110165);; biological process: metabolic process (GO:0008152);; biological process: cellular process (GO:0009987);; biological process: detoxifica…
Solyc09g011560.2.ITAG2.4	Solyc09g011560.2	15.7553	15.6781	11.8253	14.4196	0.893909	2.81376	4.25599	2.65455	1.51161e-09	2.40904	up	[O]	Posttranslational modification, protein turnover, chaperones	Biological Process: response to acid chemical (GO:0001101);; Molecular Function: molecular_function (GO:0003674);; Molecular Function: catalytic activity (GO:0003824);; Molecular Function: glutathione transferase activity (GO:0004364);; Molecular Function: protein binding (GO:0005515);; Cellular Component: cellular_component (GO:0005575);; Cellular Component: intracellular (GO:0005622);; Cellular…	K00799|2.15e-162|sly:101266750|K00799 glutathione S-transferase [EC:2.5.1.18] | (RefSeq) probable glutathione S-transferase	Glutathione metabolism (ko00480)	[O]	Posttranslational modification, protein turnover, chaperones	Glutathione S-transferase, N-terminal domain	Probable glutathione S-transferase OS=Solanum tuberosum OX=4113 GN=PRP1 PE=2 SV=1	O	Posttranslational modification, protein turnover, chaperones	probable glutathione S-transferase [Solanum lycopersicum]	biological process: response to stimulus (GO:0050896);; molecular function: catalytic activity (GO:0003824);; molecular function: binding (GO:0005488);; cellular component: intracellular (GO:0005622);; cellular component: cellular anatomical entity (GO:0110165);; biological process: metabolic process (GO:0008152);; biological process: cellular process (GO:0009987);; biological process: detoxifica…
Solyc09g011590.2.ITAG2.4	Solyc09g011590.2	313.809	296.362	228.988	279.719	16.5699	36.7253	30.5676	27.9543	8.72523e-22	3.30034	up	[O]	Posttranslational modification, protein turnover, chaperones	Biological Process: response to acid chemical (GO:0001101);; Molecular Function: molecular_function (GO:0003674);; Molecular Function: catalytic activity (GO:0003824);; Molecular Function: glutathione transferase activity (GO:0004364);; Molecular Function: protein binding (GO:0005515);; Cellular Component: cellular_component (GO:0005575);; Cellular Component: intracellular (GO:0005622);; Cellular…	K00799|6.92e-159|sly:101265571|K00799 glutathione S-transferase [EC:2.5.1.18] | (RefSeq) probable glutathione S-transferase	Glutathione metabolism (ko00480)	[O]	Posttranslational modification, protein turnover, chaperones	Glutathione S-transferase, N-terminal domain	Probable glutathione S-transferase OS=Solanum tuberosum OX=4113 GN=PRP1 PE=2 SV=1	O	Posttranslational modification, protein turnover, chaperones	probable glutathione S-transferase [Solanum lycopersicum]	biological process: response to stimulus (GO:0050896);; molecular function: catalytic activity (GO:0003824);; molecular function: binding (GO:0005488);; cellular component: intracellular (GO:0005622);; cellular component: cellular anatomical entity (GO:0110165);; biological process: metabolic process (GO:0008152);; biological process: cellular process (GO:0009987);; biological process: detoxifica…
Solyc09g011600.2.ITAG2.4	Solyc09g011600.2	33.7938	25.1932	24.9206	27.9692	6.28126	9.38228	8.37557	8.01304	1.12669e-16	1.77737	up	[O]	Posttranslational modification, protein turnover, chaperones	Molecular Function: glutathione transferase activity (GO:0004364);; Cellular Component: cytoplasm (GO:0005737);; Biological Process: glutathione metabolic process (GO:0006749);;	K00799|1.70e-159|sly:100134894|K00799 glutathione S-transferase [EC:2.5.1.18] | (RefSeq) glutathione S-transferase-like protein	Glutathione metabolism (ko00480)	[O]	Posttranslational modification, protein turnover, chaperones	Glutathione S-transferase, N-terminal domain	Probable glutathione S-transferase OS=Solanum tuberosum OX=4113 GN=PRP1 PE=2 SV=1	O	Posttranslational modification, protein turnover, chaperones	glutathione S-transferase-like protein [Solanum lycopersicum]	molecular function: catalytic activity (GO:0003824);; cellular component: cellular anatomical entity (GO:0110165);; biological process: metabolic process (GO:0008152);; biological process: cellular process (GO:0009987)
Solyc09g011620.1.ITAG2.4	Solyc09g011620.1	116.475	125.112	103.279	114.955	0.214766	5.24864	0.74292	2.06877	4.49386e-06	5.74891	up	[O]	Posttranslational modification, protein turnover, chaperones	Molecular Function: glutathione transferase activity (GO:0004364);; Cellular Component: cytoplasm (GO:0005737);; Biological Process: glutathione metabolic process (GO:0006749);;	K00799|2.41e-158|sly:101265268|K00799 glutathione S-transferase [EC:2.5.1.18] | (RefSeq) probable glutathione S-transferase	Glutathione metabolism (ko00480)	[O]	Posttranslational modification, protein turnover, chaperones	Glutathione S-transferase, N-terminal domain	Probable glutathione S-transferase OS=Solanum tuberosum OX=4113 GN=PRP1 PE=2 SV=1	O	Posttranslational modification, protein turnover, chaperones	probable glutathione S-transferase [Solanum lycopersicum]	molecular function: catalytic activity (GO:0003824);; cellular component: cellular anatomical entity (GO:0110165);; biological process: metabolic process (GO:0008152);; biological process: cellular process (GO:0009987)
Solyc09g011630.2.ITAG2.4	Solyc09g011630.2	608.884	629.496	521.405	586.595	145.441	191.405	184.677	173.841	3.12341e-44	1.72786	up	[O]	Posttranslational modification, protein turnover, chaperones	Molecular Function: glutathione transferase activity (GO:0004364);; Cellular Component: cytoplasm (GO:0005737);; Biological Process: glutathione metabolic process (GO:0006749);;	K00799|1.15e-162|sly:543814|K00799 glutathione S-transferase [EC:2.5.1.18] | (RefSeq) uncharacterized LOC543814	Glutathione metabolism (ko00480)	[O]	Posttranslational modification, protein turnover, chaperones	Glutathione S-transferase, N-terminal domain	Probable glutathione S-transferase OS=Nicotiana tabacum OX=4097 PE=2 SV=1	O	Posttranslational modification, protein turnover, chaperones	glutation-S-transferase [Solanum lycopersicum]	molecular function: catalytic activity (GO:0003824);; cellular component: cellular anatomical entity (GO:0110165);; biological process: metabolic process (GO:0008152);; biological process: cellular process (GO:0009987)
Solyc09g011880.2.ITAG2.4	Solyc09g011880.2	83.8753	87.7804	95.2925	88.9827	36.6573	41.7587	40.5206	39.6456	3.03944e-27	1.13711	up	--	--	--	--	--	[O]	Posttranslational modification, protein turnover, chaperones	--	--	O	Posttranslational modification, protein turnover, chaperones	protein SSUH2 homolog isoform X2 [Solanum lycopersicum]	--
Solyc09g011980.1.ITAG2.4	Solyc09g011980.1	9.16611	9.89028	5.74983	8.26874	0.260442	0.540382	0.268192	0.356339	1.38636e-14	4.37733	up	--	--	Molecular Function: protein kinase activity (GO:0004672);; Molecular Function: ATP binding (GO:0005524);; Cellular Component: integral component of membrane (GO:0016021);; Molecular Function: carbohydrate binding (GO:0030246);;	K00924|5.20e-12|ccav:112522298|K00924 kinase [EC:2.7.1.-] | (RefSeq) receptor-like protein kinase HSL1	--	--	--	--	L-type lectin-domain containing receptor kinase IV.1 OS=Arabidopsis thaliana OX=3702 GN=LECRK41 PE=2 SV=1	T	Signal transduction mechanisms	L-type lectin-domain containing receptor kinase IV.1-like [Solanum lycopersicum]	biological process: metabolic process (GO:0008152);; biological process: cellular process (GO:0009987);; molecular function: catalytic activity (GO:0003824);; molecular function: binding (GO:0005488);; cellular component: cellular anatomical entity (GO:0110165)
Solyc09g011990.1.ITAG2.4	Solyc09g011990.1	2.30633	1.99506	1.88127	2.06088	0.74416	0.946456	1.28541	0.992008	0.00551708	1.01871	up	[T]	Signal transduction mechanisms	Biological Process: defense response to oomycetes (GO:0002229);; Molecular Function: transmembrane receptor protein serine/threonine kinase activity (GO:0004675);; Molecular Function: ATP binding (GO:0005524);; Cellular Component: plasma membrane (GO:0005886);; Biological Process: defense response (GO:0006952);; Molecular Function: carbohydrate binding (GO:0030246);; Biological Process: defense r…	K22133|1.79e-74|egr:104446019|K22133 oxalate---CoA ligase [EC:6.2.1.8] | (RefSeq) oxalate--CoA ligase-like	Glyoxylate and dicarboxylate metabolism (ko00630)	--	--	Legume lectin domain	L-type lectin-domain containing receptor kinase IV.1 OS=Arabidopsis thaliana OX=3702 GN=LECRK41 PE=2 SV=1	T	Signal transduction mechanisms	L-type lectin-domain containing receptor kinase IV.1 [Solanum lycopersicum]	biological process: interspecies interaction between organisms (GO:0044419);; biological process: response to stimulus (GO:0050896);; biological process: metabolic process (GO:0008152);; biological process: cellular process (GO:0009987);; molecular function: catalytic activity (GO:0003824);; molecular function: molecular transducer activity (GO:0060089);; molecular function: binding (GO:0005488);…
Solyc09g014560.1.ITAG2.4	Solyc09g014560.1	14.9163	10.632	13.8576	13.1353	4.64956	2.99969	2.20853	3.28593	1.7937e-05	1.95754	up	--	--	Biological Process: defense response (GO:0006952);;	--	--	--	--	Pathogenesis-related protein Bet v 1 family	--	--	--	kirola-like [Solanum lycopersicum]	biological process: response to stimulus (GO:0050896)
Solyc09g014820.2.ITAG2.4	Solyc09g014820.2	7.02866	9.75699	12.2739	9.68651	3.29199	3.58662	5.79975	4.22612	0.000823059	1.16981	up	--	--	Molecular Function: molecular_function (GO:0003674);; Molecular Function: binding (GO:0005488);; Molecular Function: protein binding (GO:0005515);; Cellular Component: cellular_component (GO:0005575);; Cellular Component: intracellular (GO:0005622);; Cellular Component: obsolete cell (GO:0005623);; Cellular Component: cytoplasm (GO:0005737);; Cellular Component: chloroplast (GO:0009507);; Cellula…	K08238|4.25e-31|brp:103847104|K08238 xyloglucan 6-xylosyltransferase [EC:2.4.2.39] | (RefSeq) probable xyloglucan 6-xylosyltransferase 3	--	--	--	LURP-one-related	Protein LURP-one-related 15 OS=Arabidopsis thaliana OX=3702 GN=At5g01750 PE=1 SV=1	S	Function unknown	protein LURP-one-related 10-like [Solanum lycopersicum]	molecular function: binding (GO:0005488);; cellular component: intracellular (GO:0005622);; cellular component: cellular anatomical entity (GO:0110165)
Solyc09g014870.1.ITAG2.4	Solyc09g014870.1	2.10653	4.13197	4.2594	3.4993	0	0.094257	0.31902	0.137759	3.35325e-07	4.42751	up	--	--	Molecular Function: copper ion transmembrane transporter activity (GO:0005375);; Biological Process: cellular copper ion homeostasis (GO:0006878);; Cellular Component: integral component of membrane (GO:0016021);;	K14686|2.48e-99|sly:101244986|K14686 solute carrier family 31 (copper transporter), member 1 | (RefSeq) copper transporter 6	--	[P]	Inorganic ion transport and metabolism	Ctr copper transporter family	Copper transporter 6 OS=Arabidopsis thaliana OX=3702 GN=COPT6 PE=2 SV=1	P	Inorganic ion transport and metabolism	copper transporter 6 [Solanum lycopersicum]	biological process: cellular process (GO:0009987);; biological process: localization (GO:0051179);; molecular function: transporter activity (GO:0005215);; biological process: biological regulation (GO:0065007);; cellular component: cellular anatomical entity (GO:0110165)
Solyc09g030370.2.ITAG2.4	Solyc09g030370.2	5.62315	6.55112	7.54971	6.57466	0.559834	1.75	0.214799	0.841544	0.00252184	2.90891	up	--	--	Molecular Function: hydrolase activity, acting on ester bonds (GO:0016788);;	K10691|3.18e-69|ats:109762802|K10691 E3 ubiquitin-protein ligase UBR4 [EC:2.3.2.27] | (RefSeq) LOC109762802; auxin transport protein BIG	--	--	--	GDSL-like Lipase/Acylhydrolase	GDSL esterase/lipase At2g30310 OS=Arabidopsis thaliana OX=3702 GN=At2g30310 PE=2 SV=1	I	Lipid transport and metabolism	GDSL esterase/lipase At2g30310-like [Solanum lycopersicum]	molecular function: catalytic activity (GO:0003824)
Solyc09g056430.2.ITAG2.4	Solyc09g056430.2	7.24315	7.38031	9.26544	7.96297	0.901766	1.98827	0.986509	1.29218	1.23315e-16	2.59483	up	[T]	Signal transduction mechanisms	Molecular Function: protein serine/threonine kinase activity (GO:0004674);; Molecular Function: ATP binding (GO:0005524);;	K20714|3.20e-288|sly:101262346|K20714 serine/threonine-protein kinase OXI1 [EC:2.7.11.1] | (RefSeq) serine/threonine-protein kinase OXI1	MAPK signaling pathway - plant (ko04016)	[R]	General function prediction only	Protein kinase domain	Serine/threonine-protein kinase OXI1 OS=Arabidopsis thaliana OX=3702 GN=OXI1 PE=1 SV=1	T	Signal transduction mechanisms	serine/threonine-protein kinase OXI1 [Solanum lycopersicum]	biological process: metabolic process (GO:0008152);; biological process: cellular process (GO:0009987);; molecular function: catalytic activity (GO:0003824);; molecular function: binding (GO:0005488)
Solyc09g059040.2.ITAG2.4	Solyc09g059040.2	170.923	158.525	122.562	150.67	44.866	58.1268	53.9246	52.3058	7.83091e-24	1.49943	up	[CR]	Energy production and conversion;; General function prediction only	Molecular Function: oxidoreductase activity (GO:0016491);;	K00224|5.86e-232|sly:101243822|K00224 chloroplastic oxoene reductase [EC:1.3.1.-] | (RefSeq) SlFBA4; fructose 1,6-bisphosphate aldolase	alpha-Linolenic acid metabolism (ko00592)	[CR]	Energy production and conversion;; General function prediction only	Zinc-binding dehydrogenase	Chloroplast envelope quinone oxidoreductase homolog OS=Arabidopsis thaliana OX=3702 GN=CEQORH PE=1 SV=1	C	Energy production and conversion	fructose-bisphosphate aldolase [Solanum lycopersicum]	molecular function: catalytic activity (GO:0003824)
Solyc09g065410.2.ITAG2.4	Solyc09g065410.2	18.4804	20.2606	11.6799	16.807	0.478682	1.00003	0.3363	0.605005	1.35532e-31	4.71271	up	--	--	Biological Process: lipid transport (GO:0006869);; Molecular Function: lipid binding (GO:0008289);;	--	--	--	--	Probable lipid transfer	Non-specific lipid-transfer protein 3 OS=Oryza sativa subsp. indica OX=39946 GN=LTP110-A PE=2 SV=1	S	Function unknown	protein YLS3-like [Solanum lycopersicum]	biological process: localization (GO:0051179);; molecular function: binding (GO:0005488)
Solyc09g065430.2.ITAG2.4	Solyc09g065430.2	189.875	203.413	127.085	173.458	17.181	11.5742	7.89469	12.2166	8.27087e-20	3.78351	up	--	--	Biological Process: lipid transport (GO:0006869);; Molecular Function: lipid binding (GO:0008289);; Cellular Component: integral component of membrane (GO:0016021);;	--	--	--	--	Probable lipid transfer	--	O	Posttranslational modification, protein turnover, chaperones	protein YLS3 isoform X2 [Solanum lycopersicum]	biological process: localization (GO:0051179);; molecular function: binding (GO:0005488);; cellular component: cellular anatomical entity (GO:0110165)
Solyc09g065770.1.ITAG2.4	Solyc09g065770.1	4.6043	6.18517	5.92324	5.5709	2.63175	2.09514	2.2791	2.33533	2.2521e-05	1.22221	up	--	--	Biological Process: cellular protein modification process (GO:0006464);; Biological Process: protein transport (GO:0015031);;	K12183|1.23e-255|sly:101266865|K12183 ESCRT-I complex subunit TSG101 | (RefSeq) protein ELC-like	Endocytosis (ko04144)	[OU]	Posttranslational modification, protein turnover, chaperones;; Intracellular trafficking, secretion, and vesicular transport	UEV domain	Protein ELC-like OS=Arabidopsis thaliana OX=3702 GN=ELCL PE=1 SV=1	U	Intracellular trafficking, secretion, and vesicular transport	protein ELC-like [Solanum lycopersicum]	biological process: metabolic process (GO:0008152);; biological process: cellular process (GO:0009987);; biological process: localization (GO:0051179)
Solyc09g072680.1.ITAG2.4	Solyc09g072680.1	2.55354	2.20616	2.20074	2.32015	0.586676	1.12172	1.11732	0.941906	0.00473805	1.26952	up	--	--	Molecular Function: protein binding (GO:0005515);;	--	--	--	--	F-box domain	--	S	Function unknown	putative F-box/kelch-repeat protein At1g12870 [Solanum lycopersicum]	molecular function: binding (GO:0005488)
Solyc09g074250.2.ITAG2.4	Solyc09g074250.2	2.06128	3.66742	2.3192	2.68263	0.422325	1.18052	1.26067	0.954505	0.00757504	1.45881	up	[M]	Cell wall/membrane/envelope biogenesis	Molecular Function: protein serine/threonine kinase activity (GO:0004674);; Molecular Function: ATP binding (GO:0005524);;	K01534|3.30e-99|var:108330779|K01534 Zn2+/Cd2+-exporting ATPase [EC:7.2.2.12 7.2.2.21] | (RefSeq) cadmium/zinc-transporting ATPase HMA3-like	--	[T]	Signal transduction mechanisms	Protein tyrosine and serine/threonine kinase	Receptor-like cytosolic serine/threonine-protein kinase RBK2 OS=Arabidopsis thaliana OX=3702 GN=RBK2 PE=1 SV=1	T	Signal transduction mechanisms	receptor-like cytosolic serine/threonine-protein kinase RBK2 [Solanum lycopersicum]	biological process: metabolic process (GO:0008152);; biological process: cellular process (GO:0009987);; molecular function: catalytic activity (GO:0003824);; molecular function: binding (GO:0005488)
Solyc09g074850.2.ITAG2.4	Solyc09g074850.2	583.262	628.269	528.252	579.927	5.12196	32.6042	7.14239	14.9562	3.21095e-08	5.24475	up	[O]	Posttranslational modification, protein turnover, chaperones	Biological Process: response to acid chemical (GO:0001101);; Biological Process: response to oomycetes (GO:0002239);; Biological Process: immune system process (GO:0002376);; Molecular Function: molecular_function (GO:0003674);; Molecular Function: catalytic activity (GO:0003824);; Molecular Function: glutathione transferase activity (GO:0004364);; Molecular Function: binding (GO:0005488);; Molec…	K00799|3.31e-145|sly:101253422|K00799 glutathione S-transferase [EC:2.5.1.18] | (RefSeq) glutathione S-transferase PARB	Glutathione metabolism (ko00480)	[O]	Posttranslational modification, protein turnover, chaperones	Glutathione S-transferase, N-terminal domain	Glutathione S-transferase PARB OS=Nicotiana tabacum OX=4097 GN=PARB PE=2 SV=1	O	Posttranslational modification, protein turnover, chaperones	glutathione S-transferase PARB [Solanum lycopersicum]	biological process: response to stimulus (GO:0050896);; biological process: interspecies interaction between organisms (GO:0044419);; biological process: immune system process (GO:0002376);; molecular function: catalytic activity (GO:0003824);; molecular function: binding (GO:0005488);; cellular component: cellular anatomical entity (GO:0110165);; cellular component: intracellular (GO:0005622);; …
Solyc09g075910.1.ITAG2.4	Solyc09g075910.1	1.83128	1.22419	1.13604	1.39717	0.023389	0.112974	0.185361	0.107241	2.55962e-11	3.66015	up	[M]	Cell wall/membrane/envelope biogenesis	Molecular Function: protein serine/threonine kinase activity (GO:0004674);; Molecular Function: ATP binding (GO:0005524);; Biological Process: recognition of pollen (GO:0048544);;	K13416|1.07e-58|nau:109213286|K13416 brassinosteroid insensitive 1-associated receptor kinase 1 [EC:2.7.10.1 2.7.11.1] | (RefSeq) BRASSINOSTEROID INSENSITIVE 1-associated receptor kinase 1-like	MAPK signaling pathway - plant (ko04016);; Plant hormone signal transduction (ko04075);; Plant-pathogen interaction (ko04626)	--	--	Protein kinase domain	G-type lectin S-receptor-like serine/threonine-protein kinase LECRK4 OS=Oryza sativa subsp. indica OX=39946 GN=LECRK4 PE=3 SV=1	G	Carbohydrate transport and metabolism	G-type lectin S-receptor-like serine/threonine-protein kinase LECRK4 [Solanum lycopersicum]	biological process: metabolic process (GO:0008152);; biological process: cellular process (GO:0009987);; molecular function: catalytic activity (GO:0003824);; molecular function: binding (GO:0005488);; biological process: reproduction (GO:0000003);; biological process: reproductive process (GO:0022414)
Solyc09g082230.1.ITAG2.4	Solyc09g082230.1	7.00984	2.42045	5.55115	4.99382	1.38825	0.807978	1.61133	1.26919	0.000557432	1.94748	up	[JO]	Translation, ribosomal structure and biogenesis;; Posttranslational modification, protein turnover, chaperones	Molecular Function: N-acetyltransferase activity (GO:0008080);;	--	--	--	--	Acetyltransferase (GNAT) domain	--	J	Translation, ribosomal structure and biogenesis	uncharacterized protein LOC101247659 [Solanum lycopersicum]	molecular function: catalytic activity (GO:0003824)
Solyc09g082240.2.ITAG2.4	Solyc09g082240.2	13.0073	14.004	13.8398	13.617	1.23523	2.4114	1.36204	1.66956	4.44403e-33	2.99026	up	[JO]	Translation, ribosomal structure and biogenesis;; Posttranslational modification, protein turnover, chaperones	Molecular Function: N-acetyltransferase activity (GO:0008080);;	--	--	--	--	Acetyltransferase (GNAT) domain	--	J	Translation, ribosomal structure and biogenesis	uncharacterized protein LOC101247959 [Solanum lycopersicum]	molecular function: catalytic activity (GO:0003824)
Solyc09g082270.2.ITAG2.4	Solyc09g082270.2	637.907	591.829	439.069	556.268	147.839	160.107	138.262	148.736	9.26072e-37	1.87287	up	--	--	Biological Process: lipid transport (GO:0006869);; Molecular Function: lipid binding (GO:0008289);;	--	--	--	--	Probable lipid transfer	Non-specific lipid-transfer protein 3 OS=Oryza sativa subsp. indica OX=39946 GN=LTP110-A PE=2 SV=1	S	Function unknown	non-specific lipid-transfer protein-like protein At2g13820 [Solanum lycopersicum]	biological process: localization (GO:0051179);; molecular function: binding (GO:0005488)
Solyc09g082280.2.ITAG2.4	Solyc09g082280.2	30.697	41.4339	23.5664	31.8991	6.63686	7.59488	7.78746	7.33973	2.70741e-19	2.08599	up	--	--	Cellular Component: integral component of membrane (GO:0016021);;	--	--	--	--	Probable lipid transfer	Non-specific lipid-transfer protein-like protein At2g13820 OS=Arabidopsis thaliana OX=3702 GN=At2g13820 PE=2 SV=1	O	Posttranslational modification, protein turnover, chaperones	non-specific lipid-transfer protein-like protein At2g13820 isoform X1 [Solanum lycopersicum]	cellular component: cellular anatomical entity (GO:0110165)
Solyc09g082290.2.ITAG2.4	Solyc09g082290.2	3.91276	4.03326	3.63733	3.86112	0	0	0	0	2.04621e-11	9.02724	up	--	--	--	--	--	--	--	Probable lipid transfer	--	G	Carbohydrate transport and metabolism	vegetative cell wall protein gp1-like [Solanum lycopersicum]	--
Solyc09g082300.2.ITAG2.4	Solyc09g082300.2	29.5603	37.7375	18.2721	28.5233	0.071623	0.803939	0	0.291854	0.000213815	6.53303	up	--	--	Cellular Component: integral component of membrane (GO:0016021);;	--	--	--	--	Probable lipid transfer	--	S	Function unknown	non-specific lipid transfer protein GPI-anchored 2-like [Solanum lycopersicum]	cellular component: cellular anatomical entity (GO:0110165)
Solyc09g082480.1.ITAG2.4	Solyc09g082480.1	9.88813	10.0459	5.37028	8.43478	0	0.455987	0	0.151996	0.00235952	5.74613	up	--	--	Cellular Component: nucleus (GO:0005634);; Biological Process: regulation of DNA methylation (GO:0044030);;	--	--	--	--	RNA-directed DNA methylation 1	Protein RDM1 OS=Arabidopsis thaliana OX=3702 GN=RDM1 PE=1 SV=1	S	Function unknown	protein RDM1 [Solanum lycopersicum]	cellular component: intracellular (GO:0005622);; cellular component: cellular anatomical entity (GO:0110165);; biological process: biological regulation (GO:0065007)
Solyc09g082670.2.ITAG2.4	Solyc09g082670.2	1.11661	2.15727	0.862118	1.37867	0	0	0	0	1.78844e-08	8.22644	up	--	--	Molecular Function: DNA-binding transcription factor activity (GO:0003700);; Cellular Component: nucleus (GO:0005634);; Cellular Component: host cell nucleus (GO:0042025);; Molecular Function: sequence-specific DNA binding (GO:0043565);;	K09419|9.44e-263|sly:101254638|K09419 heat shock transcription factor, other eukaryote | (RefSeq) heat stress transcription factor A-6b	--	[K]	Transcription	HSF-type DNA-binding	Heat stress transcription factor A-6b OS=Arabidopsis thaliana OX=3702 GN=HSFA6b PE=2 SV=1	K	Transcription	heat stress transcription factor A-6b [Solanum lycopersicum]	molecular function: transcription regulator activity (GO:0140110);; cellular component: intracellular (GO:0005622);; cellular component: cellular anatomical entity (GO:0110165);; molecular function: binding (GO:0005488)
Solyc09g082890.1.ITAG2.4	Solyc09g082890.1	3.41068	4.76	3.16535	3.77868	1.02852	1.01125	0.515164	0.851646	9.82774e-08	2.11083	up	[P]	Inorganic ion transport and metabolism	Molecular Function: ATP binding (GO:0005524);; Cellular Component: integral component of membrane (GO:0016021);;	K01537|1.55e-258|spen:107029788|K01537 P-type Ca2+ transporter type 2C [EC:7.2.2.10] | (RefSeq) putative calcium-transporting ATPase 13, plasma membrane-type	--	[P]	Inorganic ion transport and metabolism	E1-E2 ATPase	Putative calcium-transporting ATPase 13, plasma membrane-type OS=Arabidopsis thaliana OX=3702 GN=ACA13 PE=3 SV=1	P	Inorganic ion transport and metabolism	putative calcium-transporting ATPase 13, plasma membrane-type [Solanum lycopersicum]	molecular function: binding (GO:0005488);; cellular component: cellular anatomical entity (GO:0110165)
Solyc09g083060.2.ITAG2.4	Solyc09g083060.2	4.07282	4.82034	3.91234	4.2685	0.40264	1.17805	1.4882	1.02296	1.28233e-07	2.02891	up	--	--	Molecular Function: ubiquitin-protein transferase activity (GO:0004842);; Biological Process: cell surface receptor signaling pathway (GO:0007166);;	K08332|1.20e-07|nnu:104608854|K08332 vacuolar protein 8 | (RefSeq) U-box domain-containing protein 44-like	--	--	--	U-box domain	--	S	Function unknown	U-box domain-containing protein 43-like [Solanum lycopersicum]	molecular function: catalytic activity (GO:0003824);; biological process: cellular process (GO:0009987);; biological process: signaling (GO:0023052);; biological process: response to stimulus (GO:0050896);; biological process: biological regulation (GO:0065007)
Solyc09g089580.2.ITAG2.4	Solyc09g089580.2	61.864	65.2607	53.072	60.0656	1.85138	3.73397	2.0169	2.53408	9.23913e-103	4.52649	up	[Q]	Secondary metabolites biosynthesis, transport and catabolism	Molecular Function: oxidoreductase activity (GO:0016491);; Molecular Function: metal ion binding (GO:0046872);;	K13229|2.94e-102|ats:109766943|K13229 2,4-dihydroxy-1,4-benzoxazin-3-one-glucoside dioxygenase [EC:1.14.11.59] | (RefSeq) LOC109766943; DIBOA-glucoside dioxygenase BX6-like	Benzoxazinoid biosynthesis (ko00402)	[QR]	Secondary metabolites biosynthesis, transport and catabolism;; General function prediction only	2OG-Fe(II) oxygenase superfamily	1-aminocyclopropane-1-carboxylate oxidase homolog OS=Solanum lycopersicum OX=4081 GN=ACO3 PE=2 SV=1	Q	Secondary metabolites biosynthesis, transport and catabolism	1-aminocyclopropane-1-carboxylate oxidase homolog isoform 1 [Solanum lycopersicum]	molecular function: catalytic activity (GO:0003824);; molecular function: binding (GO:0005488)
Solyc09g089780.2.ITAG2.4	Solyc09g089780.2	24.86	23.2935	21.3984	23.184	9.06727	9.73371	10.087	9.62932	5.28578e-17	1.23792	up	[Q]	Secondary metabolites biosynthesis, transport and catabolism	Molecular Function: oxidoreductase activity (GO:0016491);; Molecular Function: metal ion binding (GO:0046872);;	K13229|2.33e-87|ats:109766943|K13229 2,4-dihydroxy-1,4-benzoxazin-3-one-glucoside dioxygenase [EC:1.14.11.59] | (RefSeq) LOC109766943; DIBOA-glucoside dioxygenase BX6-like	Benzoxazinoid biosynthesis (ko00402)	[QR]	Secondary metabolites biosynthesis, transport and catabolism;; General function prediction only	2OG-Fe(II) oxygenase superfamily	Deacetoxyvindoline 4-hydroxylase OS=Catharanthus roseus OX=4058 GN=D4H PE=1 SV=2	Q	Secondary metabolites biosynthesis, transport and catabolism	deacetoxyvindoline 4-hydroxylase [Solanum lycopersicum]	molecular function: catalytic activity (GO:0003824);; molecular function: binding (GO:0005488)
Solyc09g089980.1.ITAG2.4	Solyc09g089980.1	4.30859	5.25381	3.18747	4.24996	0.067042	0.245578	0	0.104207	4.978e-14	5.205	up	--	--	--	--	--	--	--	--	--	--	--	acanthoscurrin-2-like [Solanum pennellii]	--
Solyc09g090020.2.ITAG2.4	Solyc09g090020.2	31.7098	38.6057	26.2868	32.2007	1.84624	6.90815	8.38351	5.71263	0.000482882	2.47864	up	--	--	Cellular Component: cell wall (GO:0005618);; Molecular Function: manganese ion binding (GO:0030145);; Molecular Function: nutrient reservoir activity (GO:0045735);; Cellular Component: apoplast (GO:0048046);;	K00384|1.88e-08|vvi:109124153|K00384 thioredoxin reductase (NADPH) [EC:1.8.1.9] | (RefSeq) thioredoxin reductase 1-like	Selenocompound metabolism (ko00450)	--	--	Cupin	Germin-like protein subfamily 1 member 7 OS=Arabidopsis thaliana OX=3702 GN=At3g05950 PE=2 SV=1	S	Function unknown	germin-like protein isoform 2 precursor [Solanum lycopersicum]	cellular component: cellular anatomical entity (GO:0110165);; molecular function: binding (GO:0005488);; molecular function: nutrient reservoir activity (GO:0045735)
Solyc09g090970.2.ITAG2.4	Solyc09g090970.2	6.87893	3.98198	2.3114	4.39077	0	0	0.060572	0.0201907	1.1496e-07	6.86231	up	--	--	Molecular Function: protein phosphatase inhibitor activity (GO:0004864);; Cellular Component: nucleus (GO:0005634);; Cellular Component: cytoplasm (GO:0005737);; Biological Process: defense response (GO:0006952);; Biological Process: response to biotic stimulus (GO:0009607);; Biological Process: abscisic acid-activated signaling pathway (GO:0009738);; Molecular Function: abscisic acid binding (GO…	K05387|5.00e-15|peq:110030824|K05387 glutamate receptor, ionotropic, plant | (RefSeq) LOW QUALITY PROTEIN: glutamate receptor 2.3-like	--	--	--	Pathogenesis-related protein Bet v 1 family	Pathogenesis-related protein STH-2 OS=Solanum tuberosum OX=4113 GN=STH-2 PE=2 SV=1	H	Coenzyme transport and metabolism	Pathogenesis-related protein STH-2-like [Solanum lycopersicum]	biological process: biological regulation (GO:0065007);; molecular function: molecular function regulator (GO:0098772);; cellular component: intracellular (GO:0005622);; cellular component: cellular anatomical entity (GO:0110165);; biological process: response to stimulus (GO:0050896);; biological process: cellular process (GO:0009987);; biological process: signaling (GO:0023052);; molecular func…
Solyc09g090990.2.ITAG2.4	Solyc09g090990.2	111.784	140.915	49.4608	100.72	4.43808	10.7287	21.1478	12.1049	0.000304851	3.04618	up	--	--	Molecular Function: protein phosphatase inhibitor activity (GO:0004864);; Cellular Component: nucleus (GO:0005634);; Cellular Component: cytoplasm (GO:0005737);; Biological Process: defense response (GO:0006952);; Biological Process: response to biotic stimulus (GO:0009607);; Biological Process: abscisic acid-activated signaling pathway (GO:0009738);; Molecular Function: abscisic acid binding (GO…	K05387|1.39e-18|peq:110030824|K05387 glutamate receptor, ionotropic, plant | (RefSeq) LOW QUALITY PROTEIN: glutamate receptor 2.3-like	--	--	--	Pathogenesis-related protein Bet v 1 family	Pathogenesis-related protein STH-2 OS=Solanum tuberosum OX=4113 GN=STH-2 PE=2 SV=1	H	Coenzyme transport and metabolism	TSI-1 protein [Solanum lycopersicum]	biological process: biological regulation (GO:0065007);; molecular function: molecular function regulator (GO:0098772);; cellular component: intracellular (GO:0005622);; cellular component: cellular anatomical entity (GO:0110165);; biological process: response to stimulus (GO:0050896);; biological process: cellular process (GO:0009987);; biological process: signaling (GO:0023052);; molecular func…
Solyc09g091000.2.ITAG2.4	Solyc09g091000.2	16.3722	18.0972	5.80912	13.4262	0	0.924503	0.29039	0.404964	0.00135062	4.94786	up	--	--	Molecular Function: protein phosphatase inhibitor activity (GO:0004864);; Biological Process: defense response (GO:0006952);; Biological Process: response to biotic stimulus (GO:0009607);; Biological Process: abscisic acid-activated signaling pathway (GO:0009738);; Molecular Function: abscisic acid binding (GO:0010427);; Molecular Function: signaling receptor activity (GO:0038023);;	--	--	--	--	Pathogenesis-related protein Bet v 1 family	Pathogenesis-related protein STH-2 OS=Solanum tuberosum OX=4113 GN=STH-2 PE=2 SV=1	H	Coenzyme transport and metabolism	pathogenesis-related protein STH-2 [Solanum lycopersicum]	biological process: biological regulation (GO:0065007);; molecular function: molecular function regulator (GO:0098772);; biological process: response to stimulus (GO:0050896);; biological process: cellular process (GO:0009987);; biological process: signaling (GO:0023052);; molecular function: binding (GO:0005488);; molecular function: molecular transducer activity (GO:0060089)
Solyc09g091130.2.ITAG2.4	Solyc09g091130.2	2.17658	3.52774	2.331	2.67844	0.774314	0.574559	0.554357	0.63441	0.000233572	2.0388	up	[O]	Posttranslational modification, protein turnover, chaperones	Molecular Function: protein binding (GO:0005515);;	K00799|1.04e-165|sly:101249765|K00799 glutathione S-transferase [EC:2.5.1.18] | (RefSeq) glutathione transferase GST 23	Glutathione metabolism (ko00480)	[O]	Posttranslational modification, protein turnover, chaperones	Glutathione S-transferase, N-terminal domain	Glutathione transferase GST 23 OS=Zea mays OX=4577 PE=2 SV=1	O	Posttranslational modification, protein turnover, chaperones	glutathione transferase GST 23 [Solanum lycopersicum]	molecular function: binding (GO:0005488)
Solyc09g091150.2.ITAG2.4	Solyc09g091150.2	18.0774	21.6379	20.4318	20.049	10.9376	7.11712	9.8288	9.29452	0.000315971	1.07607	up	--	--	Molecular Function: protein binding (GO:0005515);;	--	--	--	--	F-box-like	--	S	Function unknown	uncharacterized protein LOC101250340 isoform X2 [Solanum lycopersicum]	molecular function: binding (GO:0005488)
Solyc09g091160.1.ITAG2.4	Solyc09g091160.1	23.0429	31.7277	29.8654	28.212	9.52883	14.4728	12.1993	12.067	4.23317e-06	1.19634	up	--	--	--	--	--	--	--	--	--	--	--	uncharacterized protein LOC101250340 isoform X2 [Solanum lycopersicum]	--
Solyc09g091670.2.ITAG2.4	Solyc09g091670.2	3.13046	5.58182	1.70608	3.47278	0	0.086843	0	0.0289477	0.00583856	6.8717	up	[T]	Signal transduction mechanisms	Molecular Function: ATP binding (GO:0005524);; Cellular Component: integral component of membrane (GO:0016021);; Molecular Function: ATPase activity (GO:0016887);;	K08712|9.55e-164|gsl:Gasu_29800|K08712 ATP-binding cassette, subfamily G (WHITE), member 2, SNQ2 | (RefSeq) ABC transporter, ATP-binding protein	ABC transporters (ko02010)	[Q]	Secondary metabolites biosynthesis, transport and catabolism	ABC-2 type transporter	Pleiotropic drug resistance protein 1 OS=Nicotiana plumbaginifolia OX=4092 GN=PDR1 PE=1 SV=1	Q	Secondary metabolites biosynthesis, transport and catabolism	pleiotropic drug resistance protein 1 [Solanum lycopersicum]	molecular function: binding (GO:0005488);; cellular component: cellular anatomical entity (GO:0110165);; molecular function: catalytic activity (GO:0003824)
Solyc09g092480.1.ITAG2.4	Solyc09g092480.1	3.57257	4.31697	2.41164	3.43373	0.993294	0.251755	0.54932	0.598123	1.36823e-07	2.4733	up	[G]	Carbohydrate transport and metabolism	Molecular Function: UDP-glycosyltransferase activity (GO:0008194);;	K12338|1.21e-124|eus:EUTSA_v10025167mg|K12338 anthocyanidin 3-O-glucoside 5-O-glucosyltransferase [EC:2.4.1.298] | (RefSeq) hypothetical protein	Anthocyanin biosynthesis (ko00942)	[GC]	Carbohydrate transport and metabolism;; Energy production and conversion	UDP-glucoronosyl and UDP-glucosyl transferase	UDP-glycosyltransferase 75C1 OS=Solanum lycopersicum OX=4081 GN=UGT75C1 PE=1 SV=1	--	--	crocetin glucosyltransferase, chloroplastic [Solanum lycopersicum]	molecular function: catalytic activity (GO:0003824)
Solyc09g092500.1.ITAG2.4	Solyc09g092500.1	2.58634	4.24	1.52964	2.78532	0.429354	0.495615	0.095944	0.340304	1.98658e-07	2.96713	up	[G]	Carbohydrate transport and metabolism	Molecular Function: UDP-glycosyltransferase activity (GO:0008194);;	K13692|3.52e-151|bna:106352547|K13692 UDP-glucose:(indol-3-yl)acetate beta-D-glucosyltransferase [EC:2.4.1.121] | (RefSeq) UDP-glycosyltransferase 75D1-like	--	[GC]	Carbohydrate transport and metabolism;; Energy production and conversion	UDP-glucoronosyl and UDP-glucosyl transferase	UDP-glycosyltransferase 75C1 OS=Solanum lycopersicum OX=4081 GN=UGT75C1 PE=1 SV=1	--	--	UDP-glycosyltransferase 75C1 [Solanum lycopersicum]	molecular function: catalytic activity (GO:0003824)
Solyc09g097960.2.ITAG2.4	Solyc09g097960.2	95.0635	105.562	69.7039	90.1098	4.49644	5.31817	3.77001	4.52821	7.39599e-123	4.28246	up	[R]	General function prediction only	--	K01456|3.57e-131|pper:18774423|K01456 peptide-N4-(N-acetyl-beta-glucosaminyl)asparagine amidase [EC:3.5.1.52] | (RefSeq) peptide-N(4)-(N-acetyl-beta- glucosaminyl)asparagine amidase isoform X1	Protein processing in endoplasmic reticulum (ko04141)	[C]	Energy production and conversion	Aldo/keto reductase family	Probable aldo-keto reductase 4 OS=Arabidopsis thaliana OX=3702 GN=At1g60710 PE=2 SV=1	C	Energy production and conversion	aldo-keto reductases superfamily protein [Solanum lycopersicum]	--
Solyc09g098160.2.ITAG2.4	Solyc09g098160.2	50.4689	49.0579	42.9452	47.4907	24.9296	19.0814	20.8618	21.6243	4.29736e-12	1.10249	up	[R]	General function prediction only	Biological Process: response to acid chemical (GO:0001101);; Molecular Function: molecular_function (GO:0003674);; Molecular Function: enzyme inhibitor activity (GO:0004857);; Cellular Component: cellular_component (GO:0005575);; Cellular Component: intracellular (GO:0005622);; Cellular Component: obsolete cell (GO:0005623);; Cellular Component: nucleus (GO:0005634);; Cellular Component: cytoplas…	K06911|2.27e-219|sly:543607|K06911 quercetin 2,3-dioxygenase [EC:1.13.11.24] | (RefSeq) pirin-like protein	--	--	--	Pirin C-terminal cupin domain	Pirin-like protein OS=Solanum lycopersicum OX=4081 PE=2 SV=1	S	Function unknown	pirin-like protein [Solanum lycopersicum]	biological process: response to stimulus (GO:0050896);; biological process: biological regulation (GO:0065007);; molecular function: molecular function regulator (GO:0098772);; cellular component: intracellular (GO:0005622);; cellular component: cellular anatomical entity (GO:0110165);; biological process: cellular process (GO:0009987);; biological process: interspecies interaction between organi…
Solyc09g098590.2.ITAG2.4	Solyc09g098590.2	6.85291	8.50408	8.45404	7.93701	2.76938	3.53859	3.6939	3.33396	7.82497e-12	1.22194	up	[M]	Cell wall/membrane/envelope biogenesis	Biological Process: sucrose metabolic process (GO:0005985);; Molecular Function: sucrose synthase activity (GO:0016157);;	K00695|0.0|sly:101253025|K00695 sucrose synthase [EC:2.4.1.13] | (RefSeq) SUS4; sucrose synthase	Starch and sucrose metabolism (ko00500)	[M]	Cell wall/membrane/envelope biogenesis	Sucrose synthase	Sucrose synthase 2 OS=Pisum sativum OX=3888 GN=SUS2 PE=2 SV=1	M	Cell wall/membrane/envelope biogenesis	sucrose synthase [Solanum lycopersicum]	biological process: metabolic process (GO:0008152);; biological process: cellular process (GO:0009987);; molecular function: catalytic activity (GO:0003824)
Solyc10g006660.2.ITAG2.4	Solyc10g006660.2	11.5097	11.0905	7.13776	9.91264	4.05112	2.8093	3.81989	3.5601	0.00021248	1.43541	up	--	--	Molecular Function: calcium ion binding (GO:0005509);;	K24345|5.63e-88|sly:101251823|K24345 calcium-binding protein KIC and related proteins | (RefSeq) calcium-binding protein KRP1	--	[ZD]	Cytoskeleton;; Cell cycle control, cell division, chromosome partitioning	EF-hand domain pair	Calcium-binding protein KRP1 OS=Arabidopsis thaliana OX=3702 GN=KRP1 PE=2 SV=1	--	--	calcium-binding protein KRP1 [Solanum lycopersicum]	molecular function: binding (GO:0005488)
Solyc10g006710.2.ITAG2.4	Solyc10g006710.2	3.04148	3.66167	3.33283	3.34533	0.550415	0.876783	1.65	1.02573	2.15885e-06	1.68369	up	[W]	Extracellular structures	Molecular Function: protein serine/threonine kinase activity (GO:0004674);; Molecular Function: ATP binding (GO:0005524);; Cellular Component: integral component of membrane (GO:0016021);; Biological Process: recognition of pollen (GO:0048544);;	K24104|7.50e-85|thj:104799061|K24104 GPN-loop GTPase | (RefSeq) LOW QUALITY PROTEIN: uncharacterized protein LOC104799061	--	--	--	Protein tyrosine and serine/threonine kinase	G-type lectin S-receptor-like serine/threonine-protein kinase At4g27290 OS=Arabidopsis thaliana OX=3702 GN=At4g27290 PE=3 SV=4	T	Signal transduction mechanisms	G-type lectin S-receptor-like serine/threonine-protein kinase At4g27290 isoform X1 [Solanum lycopersicum]	biological process: metabolic process (GO:0008152);; biological process: cellular process (GO:0009987);; molecular function: catalytic activity (GO:0003824);; molecular function: binding (GO:0005488);; cellular component: cellular anatomical entity (GO:0110165);; biological process: reproduction (GO:0000003);; biological process: reproductive process (GO:0022414)
Solyc10g006720.2.ITAG2.4	Solyc10g006720.2	1.22826	0.9318	1.56336	1.24114	0.063561	0.164141	0.632663	0.286788	0.00347763	2.08978	up	[W]	Extracellular structures	Molecular Function: protein serine/threonine kinase activity (GO:0004674);; Molecular Function: ATP binding (GO:0005524);; Cellular Component: integral component of membrane (GO:0016021);; Biological Process: recognition of pollen (GO:0048544);;	K24104|6.82e-84|thj:104799061|K24104 GPN-loop GTPase | (RefSeq) LOW QUALITY PROTEIN: uncharacterized protein LOC104799061	--	--	--	Protein tyrosine and serine/threonine kinase	G-type lectin S-receptor-like serine/threonine-protein kinase At4g27290 OS=Arabidopsis thaliana OX=3702 GN=At4g27290 PE=3 SV=4	G	Carbohydrate transport and metabolism	G-type lectin S-receptor-like serine/threonine-protein kinase At4g27290 isoform X1 [Solanum lycopersicum]	biological process: metabolic process (GO:0008152);; biological process: cellular process (GO:0009987);; molecular function: catalytic activity (GO:0003824);; molecular function: binding (GO:0005488);; cellular component: cellular anatomical entity (GO:0110165);; biological process: reproduction (GO:0000003);; biological process: reproductive process (GO:0022414)
Solyc10g007280.2.ITAG2.4	Solyc10g007280.2	24.2368	25.1926	26.7374	25.3889	2.76754	2.35676	2.66261	2.59563	1.2366e-105	3.25708	up	[MDT]	Cell wall/membrane/envelope biogenesis;; Cell cycle control, cell division, chromosome partitioning;; Signal transduction mechanisms	Molecular Function: ATP binding (GO:0005524);;	K08900|0.0|sly:101261461|K08900 mitochondrial chaperone BCS1 | (RefSeq) AAA-ATPase At3g50940-like	--	[O]	Posttranslational modification, protein turnover, chaperones	Domain associated at C-terminal with AAA	Protein HYPER-SENSITIVITY-RELATED 4 OS=Arabidopsis thaliana OX=3702 GN=HSR4 PE=2 SV=1	O	Posttranslational modification, protein turnover, chaperones	AAA-ATPase At3g50940-like [Solanum lycopersicum]	molecular function: binding (GO:0005488)
Solyc10g007890.2.ITAG2.4	Solyc10g007890.2	34.8929	36.7299	33.5999	35.0742	0.114141	1.87029	0.365326	0.783251	1.81357e-06	5.44551	up	[QV]	Secondary metabolites biosynthesis, transport and catabolism;; Defense mechanisms	Molecular Function: iron ion binding (GO:0005506);; Cellular Component: integral component of membrane (GO:0016021);; Molecular Function: oxidoreductase activity, acting on paired donors, with incorporation or reduction of molecular oxygen (GO:0016705);; Molecular Function: heme binding (GO:0020037);;	K24179|3.47e-197|pvu:PHAVU_011G000200g|K24179 cytochrome P450 family 72 subfamily A polypeptide 61 [EC:1.14.14.-] | (RefSeq) hypothetical protein	--	[QI]	Secondary metabolites biosynthesis, transport and catabolism;; Lipid transport and metabolism	Cytochrome P450	Cytochrome P450 CYP72A219 OS=Panax ginseng OX=4054 PE=2 SV=1	Q	Secondary metabolites biosynthesis, transport and catabolism	cytochrome P450 CYP72A219-like [Solanum lycopersicum]	molecular function: binding (GO:0005488);; cellular component: cellular anatomical entity (GO:0110165);; biological process: metabolic process (GO:0008152);; molecular function: catalytic activity (GO:0003824)
Solyc10g009180.2.ITAG2.4	Solyc10g009180.2	182.589	183.802	166.37	177.587	66.4729	76.7548	78.9618	74.0632	2.40087e-32	1.23384	up	--	--	Cellular Component: plasma membrane (GO:0005886);; Biological Process: protein transport (GO:0015031);; Cellular Component: integral component of membrane (GO:0016021);; Cellular Component: transport vesicle membrane (GO:0030658);;	K19995|4.65e-206|sly:101244619|K19995 secretory carrier-associated membrane protein | (RefSeq) secretory carrier-associated membrane protein 3	--	[U]	Intracellular trafficking, secretion, and vesicular transport	SCAMP family	Secretory carrier-associated membrane protein 3 OS=Oryza sativa subsp. japonica OX=39947 GN=SCAMP3 PE=2 SV=1	U	Intracellular trafficking, secretion, and vesicular transport	secretory carrier-associated membrane protein 3 [Solanum lycopersicum]	cellular component: cellular anatomical entity (GO:0110165);; biological process: localization (GO:0051179);; cellular component: intracellular (GO:0005622)
Solyc10g009240.2.ITAG2.4	Solyc10g009240.2	8.10401	12.8334	5.00977	8.64905	0.123717	0.69008	0.031463	0.281753	0.000257111	4.85474	up	[Q]	Secondary metabolites biosynthesis, transport and catabolism	Biological Process: fatty acid biosynthetic process (GO:0006633);; Cellular Component: integral component of membrane (GO:0016021);; Molecular Function: transferase activity, transferring acyl groups other than amino-acyl groups (GO:0016747);;	K15397|0.0|sly:101268230|K15397 3-ketoacyl-CoA synthase [EC:2.3.1.199] | (RefSeq) 3-ketoacyl-CoA synthase 1	Fatty acid elongation (ko00062);; Plant-pathogen interaction (ko04626)	--	--	FAE1/Type III polyketide synthase-like protein	3-ketoacyl-CoA synthase 1 OS=Arabidopsis thaliana OX=3702 GN=KCS1 PE=1 SV=1	I	Lipid transport and metabolism	3-ketoacyl-CoA synthase 1 [Solanum lycopersicum]	biological process: metabolic process (GO:0008152);; biological process: cellular process (GO:0009987);; cellular component: cellular anatomical entity (GO:0110165);; molecular function: catalytic activity (GO:0003824)
Solyc10g009260.1.ITAG2.4	Solyc10g009260.1	5.62906	6.4079	4.82662	5.62119	0.313028	0.489765	0.33801	0.380268	1.67745e-06	3.66897	up	--	--	Cellular Component: integral component of membrane (GO:0016021);;	--	--	--	--	Putative AtpZ or ATP-synthase-associated	--	S	Function unknown	hypothetical protein EJD97_018782 [Solanum chilense]	cellular component: cellular anatomical entity (GO:0110165)
Solyc10g009550.2.ITAG2.4	Solyc10g009550.2	1.74066	1.98476	1.55375	1.75972	0.374212	0.122103	0.509423	0.335246	0.000379672	2.36656	up	--	--	Molecular Function: DNA-binding transcription factor activity (GO:0003700);; Cellular Component: nucleus (GO:0005634);; Molecular Function: sequence-specific DNA binding (GO:0043565);;	K16225|9.45e-19|csat:104760397|K16225 probable WRKY transcription factor 52 | (RefSeq) disease resistance protein RRS1-like	Plant-pathogen interaction (ko04626)	--	--	WRKY DNA -binding domain	Probable WRKY transcription factor 30 OS=Arabidopsis thaliana OX=3702 GN=WRKY30 PE=1 SV=1	K	Transcription	probable WRKY transcription factor 30 [Solanum lycopersicum]	molecular function: transcription regulator activity (GO:0140110);; cellular component: intracellular (GO:0005622);; cellular component: cellular anatomical entity (GO:0110165);; molecular function: binding (GO:0005488)
Solyc10g011810.2.ITAG2.4	Solyc10g011810.2	85.0417	80.5574	87.6382	84.4124	31.0563	47.1272	45.3682	41.1839	6.91028e-11	1.00992	up	[I]	Lipid transport and metabolism	Biological Process: lipid metabolic process (GO:0006629);; Cellular Component: integral component of membrane (GO:0016021);; Molecular Function: oxidoreductase activity (GO:0016491);;	K21734|2.33e-255|sly:101259676|K21734 sphingolipid 8-(E/Z)-desaturase [EC:1.14.19.29] | (RefSeq) delta(8)-fatty-acid desaturase	--	[I]	Lipid transport and metabolism	Fatty acid desaturase	Delta(8)-fatty-acid desaturase OS=Borago officinalis OX=13363 GN=sld1 PE=1 SV=1	I	Lipid transport and metabolism	delta(8)-fatty-acid desaturase [Solanum lycopersicum]	biological process: metabolic process (GO:0008152);; cellular component: cellular anatomical entity (GO:0110165);; molecular function: catalytic activity (GO:0003824)
Solyc10g044880.1.ITAG2.4	Solyc10g044880.1	35.5447	38.4019	36.5182	36.8216	13.9654	15.367	14.7134	14.6819	1.26189e-12	1.29501	up	--	--	Cellular Component: integral component of membrane (GO:0016021);;	--	--	--	--	--	--	--	--	hypothetical protein EJD97_020348 [Solanum chilense]	cellular component: cellular anatomical entity (GO:0110165)
Solyc10g047670.1.ITAG2.4	Solyc10g047670.1	11.6905	17.2958	17.0505	15.3456	7.25671	5.33783	8.17237	6.9223	2.42411e-07	1.11722	up	--	--	Molecular Function: nucleic acid binding (GO:0003676);; Molecular Function: zinc ion binding (GO:0008270);; Cellular Component: integral component of membrane (GO:0016021);;	K17279|2.48e-76|nsy:104239873|K17279 receptor expression-enhancing protein 5/6 | (RefSeq) HVA22-like protein f	--	[U]	Intracellular trafficking, secretion, and vesicular transport	Zinc-finger of C2H2 type	HVA22-like protein a OS=Arabidopsis thaliana OX=3702 GN=HVA22A PE=2 SV=1	U	Intracellular trafficking, secretion, and vesicular transport	uncharacterized protein LOC101266465 [Solanum lycopersicum]	molecular function: binding (GO:0005488);; cellular component: cellular anatomical entity (GO:0110165)
Solyc10g055200.1.ITAG2.4	Solyc10g055200.1	232.531	229.264	189.679	217.158	85.3201	96.5202	96.7901	92.8768	2.76532e-23	1.19744	up	--	--	Cellular Component: apoplast (GO:0048046);;	K01870|3.08e-39|csat:104723377|K01870 isoleucyl-tRNA synthetase [EC:6.1.1.5] | (RefSeq) isoleucine--tRNA ligase, chloroplastic/mitochondrial-like	Aminoacyl-tRNA biosynthesis (ko00970)	--	--	Dirigent-like protein	Dirigent protein 21 OS=Arabidopsis thaliana OX=3702 GN=DIR21 PE=3 SV=1	S	Function unknown	dirigent protein 22 [Solanum lycopersicum]	cellular component: cellular anatomical entity (GO:0110165)
Solyc10g055470.1.ITAG2.4	Solyc10g055470.1	1.20129	1.0967	0.820595	1.03953	0	0	0	0	2.39026e-11	9.037	up	[G]	Carbohydrate transport and metabolism	Molecular Function: beta-galactosidase activity (GO:0004565);; Biological Process: carbohydrate metabolic process (GO:0005975);; Molecular Function: carbohydrate binding (GO:0030246);;	K12309|4.07e-215|brp:103872148|K12309 beta-galactosidase [EC:3.2.1.23] | (RefSeq) beta-galactosidase 2	Galactose metabolism (ko00052);; Other glycan degradation (ko00511);; Glycosaminoglycan degradation (ko00531);; Sphingolipid metabolism (ko00600);; Glycosphingolipid biosynthesis - ganglio series (ko00604)	[G]	Carbohydrate transport and metabolism	Glycosyl hydrolases family 35	Beta-galactosidase 13 OS=Arabidopsis thaliana OX=3702 GN=BGAL13 PE=2 SV=1	G	Carbohydrate transport and metabolism	beta-galactosidase 13-like isoform X1 [Solanum lycopersicum]	molecular function: catalytic activity (GO:0003824);; biological process: metabolic process (GO:0008152);; molecular function: binding (GO:0005488)
Solyc10g076210.1.ITAG2.4	Solyc10g076210.1	15.7077	26.1564	11.1367	17.6669	0.566497	1.79682	1.48528	1.28287	8.17089e-10	3.74612	up	--	--	Molecular Function: peroxidase activity (GO:0004601);; Biological Process: response to oxidative stress (GO:0006979);; Molecular Function: heme binding (GO:0020037);; Biological Process: hydrogen peroxide catabolic process (GO:0042744);; Molecular Function: metal ion binding (GO:0046872);;	K00430|3.01e-229|sly:101267856|K00430 peroxidase [EC:1.11.1.7] | (RefSeq) peroxidase 70-like	Phenylpropanoid biosynthesis (ko00940)	--	--	Peroxidase	Peroxidase 70 OS=Zea mays OX=4577 GN=PER70 PE=1 SV=1	Q	Secondary metabolites biosynthesis, transport and catabolism	peroxidase 70-like [Solanum lycopersicum]	biological process: metabolic process (GO:0008152);; biological process: cellular process (GO:0009987);; biological process: response to stimulus (GO:0050896);; biological process: detoxification (GO:0098754);; molecular function: catalytic activity (GO:0003824);; molecular function: antioxidant activity (GO:0016209);; molecular function: binding (GO:0005488)
Solyc10g076220.1.ITAG2.4	Solyc10g076220.1	15.3067	27.8654	17.9672	20.3798	4.84761	6.53709	8.07594	6.48688	2.13196e-10	1.62343	up	--	--	Molecular Function: peroxidase activity (GO:0004601);; Biological Process: response to oxidative stress (GO:0006979);; Molecular Function: heme binding (GO:0020037);; Biological Process: hydrogen peroxide catabolic process (GO:0042744);; Molecular Function: metal ion binding (GO:0046872);;	K00430|6.08e-229|sly:101268440|K00430 peroxidase [EC:1.11.1.7] | (RefSeq) peroxidase 70-like	Phenylpropanoid biosynthesis (ko00940)	--	--	Peroxidase	Peroxidase 70 OS=Zea mays OX=4577 GN=PER70 PE=1 SV=1	Q	Secondary metabolites biosynthesis, transport and catabolism	peroxidase 70-like [Solanum lycopersicum]	biological process: metabolic process (GO:0008152);; biological process: cellular process (GO:0009987);; biological process: response to stimulus (GO:0050896);; biological process: detoxification (GO:0098754);; molecular function: catalytic activity (GO:0003824);; molecular function: antioxidant activity (GO:0016209);; molecular function: binding (GO:0005488)
Solyc10g076290.1.ITAG2.4	Solyc10g076290.1	66.2409	62.3473	62.6294	63.7392	6.39493	13.0222	10.5161	9.97774	2.06523e-44	2.65087	up	--	--	Molecular Function: protein binding (GO:0005515);;	K10268|0.0|sly:101243752|K10268 F-box and leucine-rich repeat protein 2/20 | (RefSeq) F-box/LRR-repeat protein 3	--	[R]	General function prediction only	Leucine Rich repeat	F-box/LRR-repeat protein 3 OS=Arabidopsis thaliana OX=3702 GN=FBL3 PE=2 SV=1	S	Function unknown	F-box/LRR-repeat protein 3 [Solanum lycopersicum]	molecular function: binding (GO:0005488)
Solyc10g076480.1.ITAG2.4	Solyc10g076480.1	24.8842	18.5881	21.7751	21.7492	6.97345	8.57269	10.1537	8.56662	1.5487e-13	1.31876	up	[P]	Inorganic ion transport and metabolism	Cellular Component: integral component of plasma membrane (GO:0005887);; Molecular Function: ammonium transmembrane transporter activity (GO:0008519);;	K03320|0.0|sly:101246876|K03320 ammonium transporter, Amt family | (RefSeq) ammonium transporter 2	--	[P]	Inorganic ion transport and metabolism	Ammonium Transporter Family	Ammonium transporter 2 OS=Arabidopsis thaliana OX=3702 GN=AMT2 PE=1 SV=2	P	Inorganic ion transport and metabolism	ammonium transporter 2 [Solanum lycopersicum]	cellular component: cellular anatomical entity (GO:0110165);; biological process: cellular process (GO:0009987);; biological process: localization (GO:0051179);; molecular function: transporter activity (GO:0005215)
Solyc10g077130.1.ITAG2.4	Solyc10g077130.1	35.7494	31.683	33.4127	33.615	15.2833	11.9187	12.7087	13.3036	1.32446e-13	1.30326	up	--	--	--	--	--	--	--	VQ motif	--	S	Function unknown	calmodulin-binding protein 25 [Solanum lycopersicum]	--
Solyc10g078410.1.ITAG2.4	Solyc10g078410.1	2.87938	4.1635	2.03502	3.02596	1.12371	0.826801	1.06992	1.00681	0.000335306	1.53957	up	--	--	Molecular Function: protein binding (GO:0005515);;	--	--	--	--	F-box domain	F-box protein At2g26850 OS=Arabidopsis thaliana OX=3702 GN=At2g26850 PE=2 SV=1	S	Function unknown	F-box protein At2g26850-like isoform X1 [Solanum lycopersicum]	molecular function: binding (GO:0005488)
Solyc10g079810.1.ITAG2.4	Solyc10g079810.1	22.1468	18.0276	21.2252	20.4665	4.31763	12.2059	8.9092	8.47757	0.00309391	1.23876	up	--	--	--	--	--	--	--	--	--	--	--	hypothetical protein EJD97_003905 [Solanum chilense]	--
Solyc10g079930.1.ITAG2.4	Solyc10g079930.1	15.3193	14.6201	14.4759	14.8051	5.70147	5.07615	5.88821	5.55528	2.13407e-18	1.38307	up	--	--	Molecular Function: UDP-glycosyltransferase activity (GO:0008194);;	K13495|0.0|sly:101246295|K13495 cis-zeatin O-glucosyltransferase [EC:2.4.1.215] | (RefSeq) zeatin O-glucosyltransferase	Zeatin biosynthesis (ko00908)	[GC]	Carbohydrate transport and metabolism;; Energy production and conversion	UDP-glucoronosyl and UDP-glucosyl transferase	Zeatin O-glucosyltransferase OS=Phaseolus lunatus OX=3884 GN=ZOG1 PE=2 SV=1	--	--	zeatin O-glucosyltransferase [Solanum lycopersicum]	molecular function: catalytic activity (GO:0003824)
Solyc10g081040.1.ITAG2.4	Solyc10g081040.1	12.0223	12.999	12.7299	12.5837	3.0534	5.56969	6.31388	4.97899	1.28714e-05	1.30904	up	--	--	--	--	--	--	--	--	--	--	--	--	--
Solyc10g081270.1.ITAG2.4	Solyc10g081270.1	39.3118	47.498	45.9972	44.269	19.0882	21.6563	23.8321	21.5255	9.86817e-14	1.01161	up	--	--	Molecular Function: molecular_function (GO:0003674);; Molecular Function: binding (GO:0005488);; Molecular Function: protein binding (GO:0005515);; Cellular Component: cellular_component (GO:0005575);; Cellular Component: intracellular (GO:0005622);; Cellular Component: obsolete cell (GO:0005623);; Cellular Component: cytoplasm (GO:0005737);; Biological Process: movement of cell or subcellular co…	K23538|3.29e-237|sly:101257519|K23538 ELMO domain-containing protein | (RefSeq) ELMO domain-containing protein A	--	[S]	Function unknown	ELMO/CED-12 family	--	S	Function unknown	ELMO domain-containing protein A [Solanum lycopersicum]	molecular function: binding (GO:0005488);; cellular component: intracellular (GO:0005622);; cellular component: cellular anatomical entity (GO:0110165);; biological process: cellular process (GO:0009987);; biological process: biological regulation (GO:0065007);; biological process: developmental process (GO:0032502);; biological process: intraspecies interaction between organisms (GO:0051703);; b…
Solyc10g081970.1.ITAG2.4	Solyc10g081970.1	80.9522	88.9008	84.4781	84.777	7.69008	6.83591	7.46401	7.33	1.40401e-118	3.49723	up	--	--	Cellular Component: integral component of membrane (GO:0016021);;	--	--	--	--	Late embryogenesis abundant protein	NDR1/HIN1-like protein 3 OS=Arabidopsis thaliana OX=3702 GN=NHL3 PE=1 SV=1	S	Function unknown	hypothetical protein EJD97_001060 [Solanum chilense]	cellular component: cellular anatomical entity (GO:0110165)
Solyc10g081980.1.ITAG2.4	Solyc10g081980.1	84.3697	96.3072	86.7447	89.1405	6.01417	7.81939	9.64233	7.82529	8.84685e-112	3.48078	up	--	--	Cellular Component: integral component of membrane (GO:0016021);;	K04077|2.21e-07|cmax:111488761|K04077 chaperonin GroEL | (RefSeq) LOW QUALITY PROTEIN: chaperonin CPN60-like 2, mitochondrial	RNA degradation (ko03018)	--	--	Late embryogenesis abundant protein	NDR1/HIN1-like protein 3 OS=Arabidopsis thaliana OX=3702 GN=NHL3 PE=1 SV=1	S	Function unknown	NDR1/HIN1-like protein 3 isoform X2 [Solanum lycopersicum]	cellular component: cellular anatomical entity (GO:0110165)
Solyc10g084060.1.ITAG2.4	Solyc10g084060.1	9.69582	10.3334	8.29026	9.43984	2.32292	4.58214	2.16169	3.02225	0.00643403	1.57992	up	--	--	--	--	--	--	--	Cysteine-rich TM module stress tolerance	--	S	Function unknown	hypothetical protein EJD97_008815 [Solanum chilense]	--
Solyc10g084960.1.ITAG2.4	Solyc10g084960.1	13.8123	8.18874	8.29749	10.0995	0.248435	0.394799	0.408116	0.35045	1.77195e-29	4.75376	up	[O]	Posttranslational modification, protein turnover, chaperones	Biological Process: response to acid chemical (GO:0001101);; Molecular Function: molecular_function (GO:0003674);; Molecular Function: catalytic activity (GO:0003824);; Molecular Function: glutathione transferase activity (GO:0004364);; Molecular Function: protein binding (GO:0005515);; Cellular Component: cellular_component (GO:0005575);; Cellular Component: intracellular (GO:0005622);; Cellular…	K00799|2.93e-162|sly:101266084|K00799 glutathione S-transferase [EC:2.5.1.18] | (RefSeq) probable glutathione S-transferase	Glutathione metabolism (ko00480)	[O]	Posttranslational modification, protein turnover, chaperones	Glutathione S-transferase, N-terminal domain	Probable glutathione S-transferase OS=Nicotiana tabacum OX=4097 PE=2 SV=1	O	Posttranslational modification, protein turnover, chaperones	probable glutathione S-transferase [Solanum lycopersicum]	biological process: response to stimulus (GO:0050896);; molecular function: catalytic activity (GO:0003824);; molecular function: binding (GO:0005488);; cellular component: intracellular (GO:0005622);; cellular component: cellular anatomical entity (GO:0110165);; biological process: metabolic process (GO:0008152);; biological process: cellular process (GO:0009987);; biological process: detoxifica…
Solyc10g085030.1.ITAG2.4	Solyc10g085030.1	4.94397	5.79637	6.36345	5.70126	2.48033	0.779926	1.02663	1.42896	9.88748e-05	1.94943	up	--	--	--	--	--	--	--	SOUL heme-binding protein	--	S	Function unknown	uncharacterized protein LOC101250355 [Solanum lycopersicum]	--
Solyc10g085210.1.ITAG2.4	Solyc10g085210.1	2.76723	2.69094	4.75213	3.40344	0.396959	0.832915	0.606022	0.611965	2.38911e-06	2.41873	up	--	--	Biological Process: transcription, DNA-templated (GO:0006351);; Molecular Function: sequence-specific DNA binding (GO:0043565);;	K14431|2.02e-12|zma:542756|K14431 transcription factor TGA | (RefSeq) gpm638; uncharacterized protein LOC542756	Plant hormone signal transduction (ko04075)	--	--	Seed dormancy control	Protein RESPONSE TO ABA AND SALT 1 OS=Arabidopsis thaliana OX=3702 GN=RAS1 PE=2 SV=1	S	Function unknown	protein DOG1-like 4 [Solanum pennellii]	biological process: metabolic process (GO:0008152);; biological process: cellular process (GO:0009987);; molecular function: binding (GO:0005488)
Solyc10g085860.1.ITAG2.4	Solyc10g085860.1	3.02954	3.70554	4.31245	3.68251	0.531346	1.14671	0.722029	0.800029	6.96974e-10	2.16892	up	--	--	Molecular Function: UDP-glycosyltransferase activity (GO:0008194);;	K13496|1.99e-200|tcc:108662272|K13496 UDP-glucosyltransferase 73C [EC:2.4.1.-] | (RefSeq) UDP-glycosyltransferase 73C6-like	Zeatin biosynthesis (ko00908)	[GC]	Carbohydrate transport and metabolism;; Energy production and conversion	UDP-glucoronosyl and UDP-glucosyl transferase	UDP-glycosyltransferase 73D1 OS=Arabidopsis thaliana OX=3702 GN=UGT73D1 PE=3 SV=1	--	--	UDP-glycosyltransferase 73D1 [Solanum lycopersicum]	molecular function: catalytic activity (GO:0003824)
Solyc10g085880.1.ITAG2.4	Solyc10g085880.1	9.06014	6.06899	4.34594	6.49169	1.67287	1.10956	1.10829	1.29691	3.36359e-10	2.28225	up	--	--	Molecular Function: UDP-glycosyltransferase activity (GO:0008194);;	K13496|5.50e-248|sly:101261181|K13496 UDP-glucosyltransferase 73C [EC:2.4.1.-] | (RefSeq) SlUGT73C4; uridine diphosphate glucosyltransferase	Zeatin biosynthesis (ko00908)	[GC]	Carbohydrate transport and metabolism;; Energy production and conversion	UDP-glucoronosyl and UDP-glucosyl transferase	UDP-glycosyltransferase 73C4 OS=Solanum lycopersicum OX=4081 GN=UGT73C4 PE=2 SV=1	--	--	RecName: Full=UDP-glycosyltransferase 73C4; Short=SlUGT73C4 [Solanum lycopersicum]	molecular function: catalytic activity (GO:0003824)
Solyc10g085950.1.ITAG2.4	Solyc10g085950.1	136.061	138.763	112.012	128.946	16.0028	23.3769	21.0975	20.1591	1.05475e-70	2.64939	up	[P]	Inorganic ion transport and metabolism	Cellular Component: integral component of membrane (GO:0016021);;	K02069|3.35e-178|sly:101249226|K02069 putative ABC transport system permease protein | (RefSeq) protein ALUMINUM SENSITIVE 3	--	--	--	Uncharacterised protein family (UPF0014)	Protein ALUMINUM SENSITIVE 3 OS=Arabidopsis thaliana OX=3702 GN=ALS3 PE=1 SV=1	S	Function unknown	protein ALUMINUM SENSITIVE 3 [Solanum lycopersicum]	cellular component: cellular anatomical entity (GO:0110165)
Solyc10g085960.1.ITAG2.4	Solyc10g085960.1	3.67026	3.28142	4.40996	3.78722	0.251273	1.1527	0.70854	0.70417	2.86776e-06	2.38713	up	[S]	Function unknown	Cellular Component: extracellular region (GO:0005576);;	K13449|1.57e-32|bdi:100846532|K13449 pathogenesis-related protein 1 | (RefSeq) pathogenesis-related protein 1	MAPK signaling pathway - plant (ko04016);; Plant hormone signal transduction (ko04075);; Plant-pathogen interaction (ko04626)	[S]	Function unknown	Cysteine-rich secretory protein family	Pathogenesis-related protein PR-1 OS=Medicago truncatula OX=3880 GN=PR-1 PE=2 SV=1	S	Function unknown	pathogenesis-related protein PRB1-2-like [Solanum lycopersicum]	cellular component: cellular anatomical entity (GO:0110165)
Solyc10g086280.1.ITAG2.4	Solyc10g086280.1	5.96435	5.3511	5.76524	5.69356	3.19173	2.02142	3.1199	2.77768	0.00151529	1.00545	up	--	--	Biological Process: metal ion transport (GO:0030001);; Molecular Function: metal ion binding (GO:0046872);;	--	--	[P]	Inorganic ion transport and metabolism	Heavy-metal-associated domain	Heavy metal-associated isoprenylated plant protein 5 OS=Arabidopsis thaliana OX=3702 GN=HIPP05 PE=1 SV=2	P	Inorganic ion transport and metabolism	heavy metal-associated isoprenylated plant protein 6 [Solanum lycopersicum]	biological process: localization (GO:0051179);; molecular function: binding (GO:0005488)
Solyc11g005630.1.ITAG2.4	Solyc11g005630.1	4.68026	3.54762	3.33485	3.85424	0.379026	0.384625	0.999724	0.587792	5.44521e-14	2.67713	up	--		Molecular Function: protein serine/threonine kinase activity (GO:0004674);; Molecular Function: ATP binding (GO:0005524);; Cellular Component: integral component of membrane (GO:0016021);; Biological Process: recognition of pollen (GO:0048544);;	K13416|4.88e-58|mdm:103416332|K13416 brassinosteroid insensitive 1-associated receptor kinase 1 [EC:2.7.10.1 2.7.11.1] | (RefSeq) BRASSINOSTEROID INSENSITIVE 1-associated receptor kinase 1-like isoform X1	MAPK signaling pathway - plant (ko04016);; Plant hormone signal transduction (ko04075);; Plant-pathogen interaction (ko04626)	--	--	Protein kinase domain	G-type lectin S-receptor-like serine/threonine-protein kinase LECRK3 OS=Oryza sativa subsp. indica OX=39946 GN=LECRK3 PE=3 SV=2	T	Signal transduction mechanisms	G-type lectin S-receptor-like serine/threonine-protein kinase LECRK3, partial [Solanum lycopersicum]	biological process: metabolic process (GO:0008152);; biological process: cellular process (GO:0009987);; molecular function: catalytic activity (GO:0003824);; molecular function: binding (GO:0005488);; cellular component: cellular anatomical entity (GO:0110165);; biological process: reproduction (GO:0000003);; biological process: reproductive process (GO:0022414)
Solyc11g006450.1.ITAG2.4	Solyc11g006450.1	25.5452	28.8201	24.9465	26.4373	15.5507	12.2666	10.8448	12.8874	8.28395e-06	1.00064	up	--	--	Cellular Component: integral component of membrane (GO:0016021);;	K10664|1.59e-22|peq:110021424|K10664 E3 ubiquitin-protein ligase ATL6/9/15/31/42/55 [EC:2.3.2.27] | (RefSeq) E3 ubiquitin-protein ligase ATL31-like	--	[O]	Posttranslational modification, protein turnover, chaperones	Ring finger domain	RING-H2 finger protein ATL70 OS=Arabidopsis thaliana OX=3702 GN=ATL70 PE=2 SV=1	O	Posttranslational modification, protein turnover, chaperones	hypothetical protein EJD97_005052 [Solanum chilense]	cellular component: cellular anatomical entity (GO:0110165)
Solyc11g006740.1.ITAG2.4	Solyc11g006740.1	86.1291	72.7513	64.7151	74.5319	2.51873	5.30607	7.28	5.03493	3.67644e-53	3.8603	up	--	--	Molecular Function: molecular_function (GO:0003674);; Molecular Function: binding (GO:0005488);; Molecular Function: carbohydrate binding (GO:0030246);;	--	--	--	--	Phloem protein 2	Putative F-box protein PP2-B12 OS=Arabidopsis thaliana OX=3702 GN=PP2B12 PE=4 SV=1	S	Function unknown	putative F-box protein PP2-B12 [Solanum lycopersicum]	molecular function: binding (GO:0005488)
Solyc11g007500.1.ITAG2.4	Solyc11g007500.1	1.8814	2.19683	2.22113	2.09979	0.823647	0.433389	0.26306	0.506699	0.00692242	1.95789	up	--	--	Molecular Function: UDP-glycosyltransferase activity (GO:0008194);;	K13080|2.64e-56|vvi:100244875|K13080 flavanone 7-O-glucoside 2''-O-beta-L-rhamnosyltransferase [EC:2.4.1.236] | (RefSeq) flavanone 7-O-glucoside 2''-O-beta-L-rhamnosyltransferase	Flavonoid biosynthesis (ko00941);; Flavone and flavonol biosynthesis (ko00944)	[GC]	Carbohydrate transport and metabolism;; Energy production and conversion	--	UDP-glucosyltransferase 29 OS=Panax ginseng OX=4054 GN=UGT29 PE=1 SV=1	--	--	beta-D-glucosyl crocetin beta-1,6-glucosyltransferase [Solanum lycopersicum]	molecular function: catalytic activity (GO:0003824)
Solyc11g008530.1.ITAG2.4	Solyc11g008530.1	3.87238	4.66298	4.10192	4.21242	0.242123	0.714247	0.893222	0.616531	1.68818e-17	2.74752	up	[K]	Transcription	Molecular Function: RNA binding (GO:0003723);; Molecular Function: ribonuclease III activity (GO:0004525);; Molecular Function: ATP binding (GO:0005524);; Biological Process: RNA processing (GO:0006396);; Biological Process: gene silencing by RNA (GO:0031047);;	K11592|0.0|sly:101247976|K11592 endoribonuclease Dicer [EC:3.1.26.-] | (RefSeq) DCL2d; endoribonuclease Dicer 2d	--	[A]	RNA processing and modification	Ribonuclease III domain	Endoribonuclease Dicer homolog 2 OS=Arabidopsis thaliana OX=3702 GN=At3g03300 PE=1 SV=2	A	RNA processing and modification	endoribonuclease Dicer 2d [Solanum lycopersicum]	molecular function: binding (GO:0005488);; biological process: metabolic process (GO:0008152);; biological process: cellular process (GO:0009987);; molecular function: catalytic activity (GO:0003824);; biological process: biological regulation (GO:0065007)
Solyc11g008880.1.ITAG2.4	Solyc11g008880.1	25.4725	22.776	18.2874	22.1786	9.74827	11.6684	6.93108	9.44925	1.07123e-05	1.19498	up	--	--	Biological Process: reproduction (GO:0000003);; Biological Process: cell morphogenesis (GO:0000902);; Biological Process: cell morphogenesis involved in differentiation (GO:0000904);; Biological Process: developmental process involved in reproduction (GO:0003006);; Cellular Component: cellular_component (GO:0005575);; Cellular Component: obsolete cell (GO:0005623);; Cellular Component: plasma mem…	K23541|1.41e-16|egu:105051209|K23541 Ca2+/H+ antiporter, TMEM165/GDT1 family | (RefSeq) LOW QUALITY PROTEIN: uncharacterized protein LOC105051209	--	--	--	P21-Rho-binding domain	CRIB domain-containing protein RIC4 OS=Arabidopsis thaliana OX=3702 GN=RIC4 PE=1 SV=1	S	Function unknown	CRIB domain-containing protein RIC4-like [Solanum lycopersicum]	biological process: reproduction (GO:0000003);; biological process: developmental process (GO:0032502);; biological process: reproductive process (GO:0022414);; cellular component: cellular anatomical entity (GO:0110165);; biological process: cellular process (GO:0009987);; biological process: biological regulation (GO:0065007);; biological process: growth (GO:0040007);; biological process: multi…
Solyc11g010380.1.ITAG2.4	Solyc11g010380.1	10.7466	13.5134	13.198	12.486	7.41668	6.03026	4.57897	6.00864	1.32083e-05	1.01588	up	[V]	Defense mechanisms	Molecular Function: antiporter activity (GO:0015297);; Cellular Component: integral component of membrane (GO:0016021);; Molecular Function: xenobiotic transmembrane transporter activity (GO:0042910);;	K03327|0.0|sly:101265986|K03327 multidrug resistance protein, MATE family | (RefSeq) protein DETOXIFICATION 27	--	[R]	General function prediction only	MatE	Protein DETOXIFICATION 27 OS=Arabidopsis thaliana OX=3702 GN=DTX27 PE=2 SV=1	V	Defense mechanisms	protein DETOXIFICATION 27 [Solanum lycopersicum]	biological process: cellular process (GO:0009987);; biological process: localization (GO:0051179);; molecular function: transporter activity (GO:0005215);; cellular component: cellular anatomical entity (GO:0110165)
Solyc11g010670.1.ITAG2.4	Solyc11g010670.1	42.4901	33.3877	19.4346	31.7708	2.05728	1.38436	1.28059	1.57408	9.31587e-26	4.24589	up	--	--	--	--	--	--	--	--	--	--	--	hypothetical protein EJD97_011823 [Solanum chilense]	--
Solyc11g011300.1.ITAG2.4	Solyc11g011300.1	3.16527	2.9221	2.49149	2.85962	0.620127	0.727496	0.996165	0.781263	8.77685e-10	1.8345	up	--	--	Molecular Function: catalytic activity (GO:0003824);; Biological Process: carbohydrate metabolic process (GO:0005975);; Cellular Component: integral component of membrane (GO:0016021);; Molecular Function: carbohydrate binding (GO:0030246);;	K18195|0.0|sly:101259106|K18195 rhamnogalacturonan endolyase [EC:4.2.2.23] | (RefSeq) probable rhamnogalacturonate lyase B isoform X1	--	--	--	Rhamnogalacturonate lyase family	--	S	Function unknown	rhamnogalacturonan lyase isoform 1 [Solanum lycopersicum]	molecular function: catalytic activity (GO:0003824);; biological process: metabolic process (GO:0008152);; cellular component: cellular anatomical entity (GO:0110165);; molecular function: binding (GO:0005488)
Solyc11g012250.1.ITAG2.4	Solyc11g012250.1	7.7217	8.70815	8.14582	8.19189	3.76832	2.78688	4.34656	3.63392	4.12873e-06	1.14259	up	--	--	Molecular Function: O-acyltransferase activity (GO:0008374);; Cellular Component: integral component of membrane (GO:0016021);;	--	--	--	--	Membrane bound O-acyl transferase family	Acyl-CoA--sterol O-acyltransferase 1 OS=Arabidopsis thaliana OX=3702 GN=ASAT1 PE=1 SV=1	S	Function unknown	hypothetical protein EJD97_015933 [Solanum chilense]	molecular function: catalytic activity (GO:0003824);; cellular component: cellular anatomical entity (GO:0110165)
Solyc11g012950.1.ITAG2.4	Solyc11g012950.1	13.8359	13.4409	12.6216	13.2995	6.1831	6.63387	4.37432	5.73043	2.0041e-07	1.17944	up	--	--	Molecular Function: ubiquitin protein ligase activity (GO:0061630);;	K11982|2.04e-259|sly:101247778|K11982 E3 ubiquitin-protein ligase RNF115/126 [EC:2.3.2.27] | (RefSeq) E3 ubiquitin-protein ligase RING1-like	--	[O]	Posttranslational modification, protein turnover, chaperones	Ring finger domain	E3 ubiquitin-protein ligase RZF1 OS=Arabidopsis thaliana OX=3702 GN=RZF1 PE=1 SV=1	O	Posttranslational modification, protein turnover, chaperones	E3 ubiquitin-protein ligase RING1-like [Solanum lycopersicum]	biological process: metabolic process (GO:0008152);; biological process: cellular process (GO:0009987);; molecular function: catalytic activity (GO:0003824)
Solyc11g012980.1.ITAG2.4	Solyc11g012980.1	2.52276	2.46357	1.67753	2.22129	0.374369	0.777934	0.420921	0.524408	0.00186923	2.00913	up	--	--	Molecular Function: DNA binding (GO:0003677);; Molecular Function: DNA-binding transcription factor activity (GO:0003700);; Cellular Component: nucleus (GO:0005634);;	K09286|8.11e-25|eus:EUTSA_v10000354mg|K09286 EREBP-like factor | (RefSeq) hypothetical protein	--	--	--	AP2 domain	Ethylene-responsive transcription factor ERF014 OS=Arabidopsis thaliana OX=3702 GN=ERF014 PE=2 SV=1	K	Transcription	ethylene-responsive transcription factor ERF014 [Solanum lycopersicum]	molecular function: binding (GO:0005488);; molecular function: transcription regulator activity (GO:0140110);; cellular component: intracellular (GO:0005622);; cellular component: cellular anatomical entity (GO:0110165)
Solyc11g013250.1.ITAG2.4	Solyc11g013250.1	3.47929	3.51507	5.60174	4.1987	0.617402	1.08261	1.59178	1.09727	0.00088159	1.89074	up	--	--	--	--	--	--	--	C2 domain	--	S	Function unknown	protein SRC2-like [Solanum lycopersicum]	--
Solyc11g013810.1.ITAG2.4	Solyc11g013810.1	334.638	391.056	358.468	361.387	139.481	153.444	168.367	153.764	1.38883e-34	1.20466	up	[C]	Energy production and conversion	Biological Process: nitric oxide biosynthetic process (GO:0006809);; Molecular Function: heme binding (GO:0020037);; Molecular Function: molybdenum ion binding (GO:0030151);; Biological Process: nitrate assimilation (GO:0042128);; Molecular Function: molybdopterin cofactor binding (GO:0043546);; Molecular Function: nitrate reductase (NADPH) activity (GO:0050464);;	K10534|0.0|sly:100736473|K10534 nitrate reductase (NAD(P)H) [EC:1.7.1.1 1.7.1.2 1.7.1.3] | (RefSeq) NR; nitrate reductase [NADH]	Nitrogen metabolism (ko00910)	[C]	Energy production and conversion	Oxidoreductase molybdopterin binding domain	Nitrate reductase [NADH] OS=Solanum lycopersicum OX=4081 GN=NIA PE=3 SV=1	C	Energy production and conversion	nitrate reductase [NADH] [Solanum lycopersicum]	biological process: metabolic process (GO:0008152);; biological process: cellular process (GO:0009987);; molecular function: binding (GO:0005488);; molecular function: catalytic activity (GO:0003824)
Solyc11g017470.1.ITAG2.4	Solyc11g017470.1	27.2759	33.3671	23.7904	28.1445	11.6177	12.1425	9.27547	11.0119	1.12002e-11	1.31896	up	--	--	Molecular Function: DNA binding (GO:0003677);; Cellular Component: nucleus (GO:0005634);; Biological Process: embryo development ending in seed dormancy (GO:0009793);; Biological Process: positive regulation of transcription, DNA-templated (GO:0045893);; Biological Process: positive regulation of leaf senescence (GO:1900057);;	K00521|1.20e-48|cmos:111447866|K00521 ferric-chelate reductase [EC:1.16.1.7] | (RefSeq) ferric reduction oxidase 7, chloroplastic-like	--	--	--	No apical meristem (NAM) protein	NAC domain-containing protein 2 OS=Arabidopsis thaliana OX=3702 GN=NAC002 PE=1 SV=2	K	Transcription	NAC domain-containing protein 2-like [Solanum lycopersicum]	molecular function: binding (GO:0005488);; cellular component: intracellular (GO:0005622);; cellular component: cellular anatomical entity (GO:0110165);; biological process: reproduction (GO:0000003);; biological process: reproductive process (GO:0022414);; biological process: multicellular organismal process (GO:0032501);; biological process: developmental process (GO:0032502);; biological proce…
Solyc11g030730.1.ITAG2.4	Solyc11g030730.1	2.33589	2.43344	1.64593	2.13842	0.638685	0.843353	1.23259	0.904876	0.00624469	1.21	up	[QV]	Secondary metabolites biosynthesis, transport and catabolism;; Defense mechanisms	Molecular Function: monooxygenase activity (GO:0004497);; Molecular Function: iron ion binding (GO:0005506);; Molecular Function: oxidoreductase activity, acting on paired donors, with incorporation or reduction of molecular oxygen (GO:0016705);; Molecular Function: heme binding (GO:0020037);;	K20623|2.44e-207|nnu:104609273|K20623 typhasterol/6-deoxotyphasterol 2alpha-hydroxylase | (RefSeq) cytochrome P450 71A1-like	Brassinosteroid biosynthesis (ko00905)	[Q]	Secondary metabolites biosynthesis, transport and catabolism	Cytochrome P450	Trimethyltridecatetraene synthase OS=Zea mays OX=4577 GN=CYP92C6 PE=1 SV=1	Q	Secondary metabolites biosynthesis, transport and catabolism	flavonoid 3'-monooxygenase-like [Solanum lycopersicum]	biological process: metabolic process (GO:0008152);; molecular function: catalytic activity (GO:0003824);; molecular function: binding (GO:0005488)
Solyc11g056620.1.ITAG2.4	Solyc11g056620.1	3.95858	3.98785	2.88536	3.6106	1.54606	1.07021	2.16623	1.59416	0.00276899	1.14719	up	--	--	--	--	--	--	--	--	--	--	--	uncharacterized protein LOC101262986 [Solanum lycopersicum]	--
Solyc11g065350.1.ITAG2.4	Solyc11g065350.1	1.92675	2.35946	2.69272	2.32631	0	0.099451	0	0.0331503	0.00179129	6.04038	up	[V]	Defense mechanisms	Molecular Function: ATP binding (GO:0005524);; Cellular Component: integral component of membrane (GO:0016021);; Molecular Function: ATPase activity (GO:0016887);;	K05681|1.84e-65|cme:CYME_CMS467C|K05681 ATP-binding cassette, subfamily G (WHITE), member 2 | (RefSeq) ATP-binding cassette, sub-family G, member 2	ABC transporters (ko02010)	[Q]	Secondary metabolites biosynthesis, transport and catabolism	ABC-2 type transporter	ABC transporter G family member 15 OS=Arabidopsis thaliana OX=3702 GN=ABCG15 PE=2 SV=2	Q	Secondary metabolites biosynthesis, transport and catabolism	ABC transporter G family member 15-like [Solanum lycopersicum]	molecular function: binding (GO:0005488);; cellular component: cellular anatomical entity (GO:0110165);; molecular function: catalytic activity (GO:0003824)
Solyc11g067180.1.ITAG2.4	Solyc11g067180.1	2.90333	2.49677	2.08498	2.49503	0.736492	0.762124	0.302195	0.60027	8.6553e-06	1.99773	up	[Q]	Secondary metabolites biosynthesis, transport and catabolism	Biological Process: lipid metabolic process (GO:0006629);; Molecular Function: fatty-acyl-CoA reductase (alcohol-forming) activity (GO:0080019);; Molecular Function: alcohol-forming fatty acyl-CoA reductase activity (GO:0102965);;	K13356|0.0|sly:101255165|K13356 alcohol-forming fatty acyl-CoA reductase [EC:1.2.1.84] | (RefSeq) fatty acyl-CoA reductase 3-like isoform X1	Cutin, suberine and wax biosynthesis (ko00073);; Peroxisome (ko04146)	[I]	Lipid transport and metabolism	Male sterility protein	Fatty acyl-CoA reductase 3 OS=Arabidopsis thaliana OX=3702 GN=FAR3 PE=1 SV=1	I	Lipid transport and metabolism	fatty acyl-CoA reductase 3-like isoform X1 [Solanum lycopersicum]	biological process: metabolic process (GO:0008152);; molecular function: catalytic activity (GO:0003824)
Solyc11g067190.1.ITAG2.4	Solyc11g067190.1	12.2948	16.9046	7.10053	12.1	0.330144	0.821031	0.167879	0.439685	1.4164e-09	4.732	up	[Q]	Secondary metabolites biosynthesis, transport and catabolism	Biological Process: lipid metabolic process (GO:0006629);; Molecular Function: fatty-acyl-CoA reductase (alcohol-forming) activity (GO:0080019);; Molecular Function: alcohol-forming fatty acyl-CoA reductase activity (GO:0102965);;	K13356|0.0|sly:101255461|K13356 alcohol-forming fatty acyl-CoA reductase [EC:1.2.1.84] | (RefSeq) alcohol-forming fatty acyl-CoA reductase-like	Cutin, suberine and wax biosynthesis (ko00073);; Peroxisome (ko04146)	[I]	Lipid transport and metabolism	Male sterility protein	Alcohol-forming fatty acyl-CoA reductase OS=Simmondsia chinensis OX=3999 PE=1 SV=1	I	Lipid transport and metabolism	alcohol-forming fatty acyl-CoA reductase-like [Solanum lycopersicum]	biological process: metabolic process (GO:0008152);; molecular function: catalytic activity (GO:0003824)
Solyc11g069700.1.ITAG2.4	Solyc11g069700.1	18.9223	26.2252	20.1616	21.7697	1.14928	2.71566	2.29445	2.05313	4.57876e-44	3.37226	up	[J]	Translation, ribosomal structure and biogenesis	Molecular Function: translation elongation factor activity (GO:0003746);; Molecular Function: GTPase activity (GO:0003924);; Molecular Function: GTP binding (GO:0005525);;	K03231|0.0|sly:101264700|K03231 elongation factor 1-alpha | (RefSeq) elongation factor 1-alpha	RNA transport (ko03013)	[J]	Translation, ribosomal structure and biogenesis	Elongation factor Tu GTP binding domain	Elongation factor 1-alpha OS=Solanum lycopersicum OX=4081 PE=2 SV=1	J	Translation, ribosomal structure and biogenesis	elongation factor 1-alpha [Solanum lycopersicum]	biological process: metabolic process (GO:0008152);; biological process: cellular process (GO:0009987);; biological process: biological regulation (GO:0065007);; molecular function: binding (GO:0005488);; molecular function: translation regulator activity (GO:0045182);; molecular function: catalytic activity (GO:0003824)
Solyc11g069940.1.ITAG2.4	Solyc11g069940.1	6.69141	6.31899	7.37128	6.79389	0.967633	2.49593	1.00634	1.48997	1.28826e-05	2.11659	up	--	--	Molecular Function: electron transfer activity (GO:0009055);; Molecular Function: protein disulfide oxidoreductase activity (GO:0015035);;	K03676|1.01e-94|sly:101251848|K03676 glutaredoxin 3 | (RefSeq) glutaredoxin-C6	--	[O]	Posttranslational modification, protein turnover, chaperones	Glutaredoxin	Glutaredoxin-C6 OS=Arabidopsis thaliana OX=3702 GN=GRXC6 PE=2 SV=2	O	Posttranslational modification, protein turnover, chaperones	glutaredoxin-C6 [Solanum lycopersicum]	biological process: metabolic process (GO:0008152);; molecular function: catalytic activity (GO:0003824)
Solyc11g071420.1.ITAG2.4	Solyc11g071420.1	0.491854	0.667928	0.609767	0.58985	0.115876	0.25768	0.207636	0.193731	0.00299285	1.54136	up	--	--	Molecular Function: ADP binding (GO:0043531);;	K12818|6.28e-149|mtr:MTR_0267s0070|K12818 ATP-dependent RNA helicase DHX8/PRP22 [EC:3.6.4.13] | (RefSeq) NB-ARC domain disease resistance protein, putative	Spliceosome (ko03040)	[T]	Signal transduction mechanisms	NB-ARC domain	Putative disease resistance RPP13-like protein 1 OS=Arabidopsis thaliana OX=3702 GN=RPPL1 PE=3 SV=1	T	Signal transduction mechanisms	LOW QUALITY PROTEIN: putative disease resistance RPP13-like protein 1 [Solanum pennellii]	molecular function: binding (GO:0005488)
Solyc11g072920.1.ITAG2.4	Solyc11g072920.1	19.9938	18.7134	10.9905	16.5659	0.150773	1.45035	2.75242	1.45118	0.00297162	3.49752	up	--	--	Molecular Function: peroxidase activity (GO:0004601);; Cellular Component: extracellular region (GO:0005576);; Biological Process: response to oxidative stress (GO:0006979);; Molecular Function: heme binding (GO:0020037);; Biological Process: hydrogen peroxide catabolic process (GO:0042744);; Molecular Function: metal ion binding (GO:0046872);;	K00430|3.24e-228|sly:101258436|K00430 peroxidase [EC:1.11.1.7] | (RefSeq) peroxidase 15-like	Phenylpropanoid biosynthesis (ko00940)	--	--	Peroxidase	Peroxidase 15 OS=Ipomoea batatas OX=4120 GN=pod PE=1 SV=1	Q	Secondary metabolites biosynthesis, transport and catabolism	peroxidase 15-like [Solanum lycopersicum]	biological process: metabolic process (GO:0008152);; biological process: cellular process (GO:0009987);; biological process: response to stimulus (GO:0050896);; biological process: detoxification (GO:0098754);; molecular function: catalytic activity (GO:0003824);; molecular function: antioxidant activity (GO:0016209);; cellular component: cellular anatomical entity (GO:0110165);; molecular functi…
Solyc11g073060.1.ITAG2.4	Solyc11g073060.1	2.44694	3.33894	2.77202	2.85264	0	0	0.202971	0.067657	5.58318e-07	5.24821	up	--	--	Molecular Function: molecular_function (GO:0003674);; Molecular Function: DNA-binding transcription factor activity (GO:0003700);; Cellular Component: cellular_component (GO:0005575);; Cellular Component: intracellular (GO:0005622);; Cellular Component: obsolete cell (GO:0005623);; Cellular Component: nucleus (GO:0005634);; Biological Process: regulation of transcription, DNA-templated (GO:000635…	--	--	[R]	General function prediction only	C2H2-type zinc finger	Zinc finger protein ZAT18 OS=Arabidopsis thaliana OX=3702 GN=ZAT18 PE=2 SV=1	S	Function unknown	zinc finger protein ZAT11-like [Solanum lycopersicum]	molecular function: transcription regulator activity (GO:0140110);; cellular component: intracellular (GO:0005622);; cellular component: cellular anatomical entity (GO:0110165);; biological process: biological regulation (GO:0065007);; biological process: cellular process (GO:0009987);; biological process: response to stimulus (GO:0050896)
Solyc12g005030.1.ITAG2.4	Solyc12g005030.1	5.60125	5.82568	5.15119	5.52604	2.9323	2.22198	1.40715	2.18714	0.000240593	1.29307	up	[TK]	Signal transduction mechanisms;; Transcription	Molecular Function: protein kinase activity (GO:0004672);; Molecular Function: ATP binding (GO:0005524);;	K13412|4.87e-238|spen:107007186|K13412 calcium-dependent protein kinase [EC:2.7.11.1] | (RefSeq) calcium-dependent protein kinase 2-like isoform X1	Plant-pathogen interaction (ko04626)	[T]	Signal transduction mechanisms	Protein kinase domain	Calcium-dependent protein kinase 2 OS=Zea mays OX=4577 GN=CPK2 PE=2 SV=1	T	Signal transduction mechanisms	hypothetical protein EJD97_004450 [Solanum chilense]	biological process: metabolic process (GO:0008152);; biological process: cellular process (GO:0009987);; molecular function: catalytic activity (GO:0003824);; molecular function: binding (GO:0005488)
Solyc12g005040.1.ITAG2.4	Solyc12g005040.1	43.8218	47.1043	44.2346	45.0536	10.2026	9.41283	8.14304	9.25283	3.94606e-30	2.24679	up	--	--	Molecular Function: calcium ion binding (GO:0005509);;	K13412|1.19e-64|sot:102577861|K13412 calcium-dependent protein kinase [EC:2.7.11.1] | (RefSeq) CDPK1, CDPK; calcium-dependent protein kinase	Plant-pathogen interaction (ko04626)	[T]	Signal transduction mechanisms	EF hand	Calcium-dependent protein kinase 2 OS=Zea mays OX=4577 GN=CPK2 PE=2 SV=1	T	Signal transduction mechanisms	PREDICTED: calcium-dependent protein kinase 33-like isoform X2 [Capsicum annuum]	molecular function: binding (GO:0005488)
Solyc12g005300.1.ITAG2.4	Solyc12g005300.1	4.70137	2.67457	2.75901	3.37832	1.13558	1.435	0.976712	1.18243	0.000791368	1.47073	up	--	--	Molecular Function: molecular_function (GO:0003674);; Molecular Function: catalytic activity (GO:0003824);; Cellular Component: cellular_component (GO:0005575);; Cellular Component: intracellular (GO:0005622);; Cellular Component: obsolete cell (GO:0005623);; Cellular Component: cytoplasm (GO:0005737);; Cellular Component: vacuole (GO:0005773);; Biological Process: cellular aromatic compound meta…	K08099|2.19e-232|sly:101263579|K08099 chlorophyllase [EC:3.1.1.14] | (RefSeq) chlorophyllase-2, chloroplastic isoform X1	Porphyrin and chlorophyll metabolism (ko00860)	--	--	Chlorophyllase enzyme	Chlorophyllase-2 OS=Arabidopsis thaliana OX=3702 GN=CLH2 PE=1 SV=1	S	Function unknown	chlorophyllase-2, chloroplastic isoform X1 [Solanum lycopersicum]	molecular function: catalytic activity (GO:0003824);; cellular component: intracellular (GO:0005622);; cellular component: cellular anatomical entity (GO:0110165);; biological process: metabolic process (GO:0008152);; biological process: cellular process (GO:0009987);; biological process: response to stimulus (GO:0050896);; biological process: interspecies interaction between organisms (GO:004441…
[truncated: 29 more rows]

## Sheet: Table S2
Table S2. List of up-regulated genes in response to low pH stress in AC root apex.
[truncated: 463 more rows]

[truncated: 4 more sheets: Table S3, Table S4, Table S5, Table S6]
